# Supplementary material for: Integrative annotation and knowledge discovery of kinase post-translational modifications and cancer-associated mutations through federated protein ontologies and resources
Source: Sci Rep. 2018 Apr 25;8:6518. doi: 10.1038/s41598-018-24457-1 (PMC5916945; doi:10.1038/s41598-018-24457-1)
Supplement: Supplementary file 2 — Supplementary Data S1 [file 41598_2018_24457_MOESM2_ESM.xlsx]

## Sheet: HighLevel
Gene	ProKinO					PRO		iPTMnet	neXtProt			MGI				Score	UniProt_ID	Annotation Category	Group	Enriched Domain in both VEA & MEA	Copy Number Variation		TK type	Hallmark Codes		Comment
	Mutation	Reaction	Complex	Pathway	PubMed	Homologs	Modification	Modification	Expression	GO	PPI	GO	Phenotype	Expression	PubMed						Amplification	Deletion				1. Protein name highlighted in red: better-studied protein kinase
EGFR	13682	66	90	46	92	2	6	117	845	111	468	57	157	14	18	7.81613	P00533	BS/High	TK	Pkinase_Tyr, GF_recep_IV, Recep_L_domain	CNS		RTK	PEMADC		2. Protein name highlighted in green: under-studied protein kinase
FGFR2	451	16	70	51	81	3	2	34	4922	106	115	106	248	2	30	6.8896	P21802	BS/High	TK	Pkinase_Tyr		Skin	RTK	PD		3. Only the cancer type with the lowest p-value of each gene is shown in Amplification/Deletion
JAK2	43006	81	175	19	31	3	4	34	206	97	5	91	48	2	9	6.11358	O60674	BS/High	TK			Skin	CTK	PIDC		4. Description of hallmark codes is listed in the tab "Hallmark"
KIT	4449	29	31	32	59	4	4	44	654	80	144	77	216	4	60	6.03839	P10721	BS/High	TK	Pkinase_Tyr
FGFR1	700	13	28	57	79	5	2	38	4410	65	273	62	153	4	12	5.86358	P11362	BS/High	TK		Bone		RTK	PRM
FYN	148	72	89	66	54	4	5	36	632	67	87	51	64	2	21	5.21743	P06241	BS/High	TK			Skin
AKT1	585	15	16	69	81	3	6	45	293	135	70	104	51	6	8	5.20424	P31749	BS/High	AGC	PH		Breast
SRC	103	53	68	53	66	5	5	39	406	123	84	69	31	4	2	5.198	P12931	BS/High	TK		Ovary		CTK
ERBB2	546	25	46	41	42	4	9	65	1138	49	444	40	43	2	10	4.71935	P04626	BS/High	TK	Pkinase_Tyr		Ovary		PMDC
BRAF	42664	5	11	19	35	4	7	54	201	49	11	42	75	14	8	4.64406	P15056	BS/High	TKL	Pkinase_Tyr	Skin			PD
GSK3B	98	10	9	39	48	7	5	36	420	80	52	65	40	10	12	4.48203	P49841	BS/High	CMGC		Ovary
MAPK1	90	9	10	114	66	5	6	29	296	76	30	52	36	6	6	4.4669	P28482	BS/High	CMGC					MDC
MTOR	0	5	2	47	65	8	1	74	201	108	12	67	58	6	9	4.39851	P42345	BS/High	PKL			Breast		PMADC
LYN	121	30	32	29	65	3	3	48	408	93	34	92	73	4	12	4.38035	P07948	BS/High	TK		Bone
MAPK14	58	7	13	53	71	5	3	26	922	63	100	59	47	8	11	4.31899	Q16539	BS/High	CMGC		Skin
CDK1	42	31	42	119	47	6	8	44	419	60	20	18	8	2	3	4.19304	P06493	BS/High	CMGC		Ovary
PTK2	202	25	29	22	68	3	6	71	1394	62	126	53	64	4	9	4.17327	Q05397	BS/High	TK		Bone		CTK
RAF1	152	3	4	70	56	6	11	66	424	45	58	30	96	4	6	4.11089	P04049	BS/High	TKL					PMAD
ABL1	1871	7	8	12	71	4	3	103	436	102	68	78	66	4	10	4.04556	P00519	BS/High	TK			Breast	CTK	PMAGDC
FGFR3	3659	14	48	51	62	3	0	22	836	31	8	53	176	4	16	4.01839	P22607	BS/High	TK			Breast	RTK	PD
TGFBR1	149	27	45	18	45	3	5	16	639	88	9	73	31	6	7	3.88855	P36897	BS/High	TKL
SYK	207	28	28	26	31	4	4	50	408	67	38	66	65	6	10	3.83483	P43405	BS/High	TK				CTK
LCK	145	40	41	57	49	3	5	49	618	39	69	40	35	4	8	3.77011	P06239	BS/High	TK	Pkinase_Tyr		Pancreas		PAD
ATM	0	2	6	26	88	4	5	91	206	63	12	46	105	2	21	3.75121	Q13315	BS/High	Atypical			Ganglia		RIMGD
TGFBR2	218	30	42	18	39	4	3	21	272	84	10	72	28	6	6	3.73616	P37173	BS/High	TKL			Breast		SM
CDK2	50	37	40	42	66	5	4	26	412	32	32	34	31	4	4	3.6054	P24941	BS/High	CMGC		Kidney
IRAK1	225	47	57	38	31	2	8	28	866	35	36	29	4	8	4	3.56148	P51617	BS/High	TKL		Breast	Pancreas
STK11	343	1	1	16	55	8	6	26	414	49	24	46	65	2	15	3.55306	Q15831	BS/High	CAMK		Pancreas	Ovary
PDGFRB	355	17	24	31	57	3	2	35	297	76	32	58	79	4	8	3.5507	P09619	BS/High	TK		Pancreas	Skin	RTK
PRKDC	0	1	2	7	68	4	2	317	416	49	30	48	129	2	19	3.49039	P78527	BS/High	PKL
CDK5	53	4	12	10	48	6	2	19	410	80	14	83	21	6	3	3.48551	Q00535	BS/High	CMGC		Skin
PDGFRA	1248	16	23	31	40	3	2	40	651	45	21	62	98	6	6	3.43923	P16234	BS/High	TK				RTK
PDPK1	68	20	19	63	43	7	0	36	1070	39	15	33	51	2	5	3.41415	O15530	BS/High	AGC		Breast	Pancreas
MAPK3	134	8	11	110	47	2	4	24	435	64	36	48	12	2	6	3.34401	P27361	BS/High	CMGC		Breast
CHUK	130	13	12	69	33	4	3	14	79	36	15	21	109	6	10	3.25959	O15111	BS/High	Other			Skin
TTN	7905	4	5	6	39	2	0	1076	2797	38	234	0	0	0	0	3.24068	Q8WZ42	BS/High	CAMK	PPAK, fn3		Pancreas
IKBKB	164	14	16	49	58	4	2	68	836	30	60	19	14	8	5	3.17881	O14920	BS/High	Other		Bone
RET	349	0	0	0	89	3	3	36	410	40	8	37	115	2	30	3.17193	P07949	BS/High	TK	Pkinase_Tyr			RTK
GTF2F1	0	84	95	35	26	6	1	58	209	12	2	11	0	0	0	3.15617	P35269	BS/High	Atypical			Ovary
MAP3K7	117	13	23	44	44	4	6	38	552	26	56	25	26	6	5	3.12361	O43318	BS/High	TKL			Skin
MAP2K1	238	3	2	79	32	4	7	31	436	45	18	52	15	2	3	3.09185	Q02750	BS/High	STE	Pkinase		Breast
CHEK2	488	0	0	8	59	5	4	43	2652	42	195	27	8	0	4	3.08598	O96017	BS/High	CAMK	Pkinase		Ovary
PRKCA	170	4	6	65	40	6	4	45	209	34	4	47	8	4	4	3.08029	P17252	BS/High	AGC		Ganglia	Ovary
LRRK2	749	0	0	0	53	2	0	98	193	110	75	89	34	2	9	3.07365	Q5S007	BS/High	TKL		Ovary
CDK7	100	44	47	52	40	6	2	18	101	21	1	15	4	4	1	3.05102	P50613	BS/High	CMGC			Breast
PTK2B	314	2	3	6	47	3	3	54	412	103	6	96	7	2	2	3.04054	Q14289	BS/High	TK			Breast
ERBB4	774	35	63	36	52	2	2	43	840	47	32	40	18	0	3	3.02606	Q15303	BS/High	TK			Pancreas		PSD
NTRK2	512	0	0	5	16	4	3	28	1494	40	0	42	92	6	24	3.02423	Q16620	BS/High	TK				RTK
BUB1	186	6	10	9	27	6	18	83	621	17	6	13	37	2	4	2.99289	O43683	BS/High	Other
INSR	740	11	12	9	118	2	0	60	427	55	24	52	26	2	7	2.98064	P06213	BS/High	TK				RTK
PLK1	139	27	31	32	74	3	4	47	211	42	17	36	11	2	1	2.95468	P53350	BS/High	Other		Breast
FGFR4	233	10	21	49	34	4	5	18	615	26	0	24	2	10	2	2.94923	P22455	BS/High	TK				RTK	PM
AKT2	105	11	12	70	34	3	3	33	289	35	6	40	24	6	7	2.94727	P31751	BS/High	AGC
CDK9	51	27	27	39	66	6	3	41	402	35	28	24	0	0	0	2.9459	P50750	BS/High	CMGC			Ovary
CHEK1	69	1	1	12	64	8	2	42	417	25	33	23	10	8	2	2.94364	O14757	BS/High	CAMK			Ganglia
BTK	171	24	26	18	72	2	5	44	412	38	18	22	55	2	13	2.943	Q06187	BS/High	TK		Breast	Pancreas		RGD
PRKACA	98	15	15	69	41	3	4	24	426	41	14	31	10	4	6	2.91632	P17612	BS/High	AGC	Pkinase	Ovary			PD
BMPR1A	190	8	10	2	15	3	6	6	211	71	3	60	13	10	3	2.8833	P36894	BS/High	TKL		Ovary	Pancreas		M
PRKCD	268	2	2	48	36	3	4	58	402	58	16	41	40	4	8	2.87795	Q05655	BS/High	AGC			Breast
BUB1B	0	13	18	20	35	4	10	51	405	15	18	10	60	6	6	2.86838	O60566	BS/High	Other			Skin		PMGD
ERBB3	818	15	20	34	19	3	0	50	1085	36	125	23	81	4	7	2.84454	P21860	BS/High	TK		Kidney			PMD
PRKCZ	251	7	18	19	35	3	3	10	627	50	36	48	11	8	2	2.80446	Q05513	BS/High	AGC			Breast
FLT1	468	2	3	5	43	4	1	42	1715	31	96	31	24	6	11	2.7836	P17948	BS/High	TK			Breast	RTK
RIPK1	119	14	27	22	38	2	4	40	406	48	32	45	19	6	2	2.75592	Q13546	BS/High	TKL		Skin	Pancreas
CAMK2D	69	6	10	15	22	5	1	29	1220	43	90	26	7	8	4	2.74904	Q13557	BS/High	CAMK			Ovary
JAK3	722	18	22	7	27	2	1	31	597	38	9	43	89	6	10	2.70699	P52333	BS/High	TK		Pancreas		CTK	P
NTRK1	302	25	27	16	36	3	2	17	830	55	16	53	28	0	5	2.70684	P04629	BS/High	TK		Skin		RTK
JAK1	362	55	76	15	16	3	2	41	206	23	2	18	63	2	3	2.69866	P23458	BS/High	TK		Ovary	Pancreas	CTK	PED
MET	642	4	6	5	51	3	2	63	642	27	138	38	60	2	12	2.66645	P08581	BS/High	TK		Pancreas		RTK
PINK1	88	0	0	0	40	3	2	6	444	81	12	58	33	4	9	2.6288	Q9BXM7	BS/High	Other			Breast
IRAK4	144	40	45	20	34	3	5	17	406	18	6	15	19	4	4	2.62489	Q9NWZ3	BS/High	TKL
AURKB	159	8	13	12	47	5	4	33	1000	30	35	22	23	4	1	2.61739	Q96GD4	BS/High	Other			Ovary
MAPK8	74	0	0	42	30	4	0	21	1040	35	45	38	34	4	9	2.59071	P45983	BS/High	CMGC
ZAP70	201	3	3	5	41	4	4	74	606	28	21	27	53	6	8	2.59016	P43403	BS/High	TK	Pkinase_Tyr	Ovary	Pancreas
PRKCE	138	1	1	31	24	6	2	31	195	50	3	47	13	4	3	2.58686	Q02156	BS/High	AGC		Ovary
KDR	686	3	4	7	56	3	3	27	648	45	39	55	18	2	8	2.57278	P35968	BS/High	TK				RTK	PRIMA
RPS6KB1	69	0	0	14	33	3	3	29	933	52	30	47	14	6	5	2.56456	P23443	BS/High	AGC		Ganglia	Ovary
STK4	73	2	6	2	36	5	1	41	424	41	34	41	32	6	6	2.55367	Q13043	BS/High	STE		Ovary
PRKAA1	72	3	3	14	41	4	1	46	412	64	62	56	10	2	2	2.53516	Q13131	BS/High	CAMK		Ovary
MAPK9	44	0	0	29	24	4	1	16	1055	23	80	39	20	6	8	2.53109	P45984	BS/High	CMGC		Pancreas	Skin
DDR1	162	1	2	2	31	3	1	23	1070	25	10	22	14	16	3	2.49649	Q08345	BS/High	TK		Skin	Pancreas
BMPR1B	236	8	10	2	12	5	4	6	408	35	4	40	32	6	6	2.46126	O00238	BS/High	TKL			Ovary
ACVR2B	208	16	24	6	8	5	3	5	199	43	1	44	30	4	3	2.44413	Q13705	BS/High	TKL			Breast
MARK2	178	0	0	0	32	3	1	75	3232	26	96	16	67	2	4	2.44272	Q7KZI7	BS/High	CAMK			Pancreas
CDK4	58	6	10	15	27	4	3	13	146	39	32	29	46	6	3	2.43453	P11802	BS/High	CMGC		Soft tissue			R
PAK2	140	13	12	27	31	4	5	58	217	30	18	28	8	4	2	2.43239	Q13177	BS/High	STE	PBD	Lung
PRKCQ	272	12	14	27	33	3	3	28	399	27	24	36	36	2	11	2.42889	Q04759	US/High	AGC	Pkinase_C	Ovary	Skin
RIPK2	89	9	10	37	26	2	2	26	400	58	14	47	9	4	4	2.42006	O43353	BS/High	TKL		Bone
MAP2K7	175	0	0	27	19	4	2	24	845	22	24	19	7	12	3	2.41879	O14733	BS/High	STE
TAF1	0	20	24	15	29	4	0	52	2544	52	24	18	0	0	0	2.41852	P21675	BS/High	Atypical		Breast	Pancreas
PAK1	99	11	14	22	41	4	4	56	412	40	18	40	6	0	3	2.38987	Q13153	BS/High	STE		Ovary	Pancreas
HIPK2	241	0	0	0	38	2	1	40	645	47	12	41	30	10	4	2.37463	Q9H2X6	BS/High	CMGC		Skin
ABL2	256	4	4	4	31	2	0	87	1881	30	135	46	10	4	3	2.37074	P42684	BS/High	TK		Skin		CTK
BMPR2	199	8	9	2	21	2	1	32	430	63	4	48	41	6	7	2.35376	Q13873	BS/High	TKL			Pancreas
EIF2AK3	397	2	2	3	11	5	1	38	212	45	2	51	40	6	4	2.34354	Q9NZJ5	BS/High	Other
STK3	95	2	6	2	29	6	2	28	412	34	32	31	2	6	3	2.33946	Q13188	US/High	STE		Breast
IGF1R	338	8	10	5	54	3	0	43	214	27	13	39	37	6	5	2.32155	P08069	BS/High	TK
CSF1R	588	0	0	0	41	3	2	26	426	44	0	41	54	6	3	2.31342	P07333	BS/High	TK		Pancreas	Skin
YES1	96	19	21	19	21	5	2	43	217	24	18	20	1	6	1	2.30683	P07947	BS/High	TK
TRIM28	0	1	1	2	56	3	2	101	452	42	18	38	25	4	4	2.30635	Q13263	BS/High	Atypical			Ovary
TEK	584	13	14	3	35	3	2	18	597	47	21	45	17	2	5	2.28872	Q02763	BS/High	TK			Skin	RTK
MYLK	523	1	1	2	37	4	1	57	2431	16	22	20	4	6	4	2.27458	Q15746	BS/High	CAMK		Ovary
AKT3	227	9	9	54	31	3	3	21	432	14	4	10	16	6	3	2.2254	Q9Y243	BS/High	AGC		Breast	Pancreas
ACVR1	148	0	0	0	9	4	2	3	214	57	0	50	37	6	4	2.22187	Q04771	BS/High	TKL
ACVR1B	130	5	10	5	22	3	4	13	1025	36	15	37	15	4	3	2.17396	P36896	BS/High	TKL
PRKACB	82	4	3	60	13	3	1	35	2174	15	30	11	5	4	2	2.1683	P22694	US/High	AGC			Pancreas
CSK	92	9	11	15	24	5	1	23	217	34	5	35	36	2	3	2.16048	P41240	BS/High	TK			Breast	CTK
AURKA	84	6	6	8	57	3	2	28	206	33	8	32	21	4	3	2.16003	O14965	BS/High	Other		Breast
HCK	196	3	4	13	54	2	2	26	820	34	104	24	23	2	3	2.1501	P08631	BS/High	TK	Pkinase_Tyr
MAP2K2	200	3	2	78	21	4	2	31	209	22	5	25	5	2	1	2.13893	P36507	BS/High	STE			Ovary
PRKCI	135	2	4	9	42	5	1	33	212	34	13	26	18	4	2	2.11649	P41743	BS/High	AGC		Ovary
NTRK3	483	0	0	0	9	4	0	12	1036	40	5	36	40	6	7	2.1087	Q16288	BS/High	TK				RTK
TBK1	115	21	18	20	50	2	2	29	140	26	22	18	38	2	3	2.10147	Q9UHD2	BS/High	Other		Kidney
CSNK1D	76	12	15	10	44	3	0	32	412	30	10	26	6	6	2	2.0971	P48730	BS/High	CK1			Ovary
EIF2AK2	102	2	2	10	68	2	2	42	420	39	32	31	9	2	6	2.0944	P19525	BS/High	Other		Ovary	Pancreas
CAMK4	167	3	3	36	26	3	3	18	206	18	0	18	51	4	9	2.08864	Q16566	BS/High	CAMK		Pancreas	Breast
ATR	0	2	3	11	46	4	1	49	631	26	12	21	56	2	4	2.08633	Q13535	BS/High	Atypical		Ovary			SGDC
ITK	255	5	5	7	21	4	2	46	136	21	2	16	28	8	9	2.08598	Q08881	BS/High	TK		Pancreas	Skin
ACVR2A	206	15	20	6	7	4	3	5	420	38	0	36	31	2	3	2.08514	P27037	BS/High	TKL		Ovary	Breast
PRKD2	187	0	0	0	28	3	0	55	288	41	2	39	6	10	1	2.06803	Q9BZL6	BS/High	CAMK		Pancreas
PKN1	180	0	0	0	40	3	2	50	639	33	30	31	17	6	1	2.06679	Q16512	BS/High	AGC		Ovary
SGK1	157	0	1	3	58	5	3	11	1121	28	5	11	6	2	2	2.06013	O00141	BS/High	AGC			Skin
CAMK2B	172	6	10	15	16	4	1	41	1104	22	136	21	7	2	2	2.05041	Q13554	BS/High	CAMK		Pancreas
CAMK2A	113	10	16	19	3	2	2	23	266	30	2	21	31	8	9	2.03433	Q9UQM7	BS/High	CAMK		Pancreas	Skin
PRKAA2	381	5	8	22	31	3	2	27	208	41	25	37	13	2	2	2.03208	P54646	BS/High	CAMK		Ovary	Pancreas
PRKCB	568	1	1	23	23	4	3	35	418	35	6	32	12	2	4	2.01716	P05771	BS/High	AGC	Pkinase, Pkinase_C	Breast
MAPKAPK2	82	4	4	44	34	2	2	22	414	29	6	27	26	2	6	2.00813	P49137	BS/High	CAMK		Breast
ARAF	132	0	0	0	19	4	3	59	428	18	44	11	15	10	1	2.00582	P10398	BS/High	TKL		Breast	Skin
EPHB2	329	1	1	3	17	3	2	33	615	32	3	37	16	6	8	2.00163	P29323	BS/High	TK	EphA2_TM		Breast	RTK
EPHA4	635	0	0	0	12	3	2	18	291	28	0	29	30	8	13	1.99705	P54764	BS/High	TK			Breast	RTK
FES	445	7	7	8	31	2	1	22	812	31	20	30	42	4	4	1.996	P07332	BS/High	TK
LATS2	252	7	5	2	16	2	1	37	199	21	5	15	26	14	3	1.98812	Q9NRM7	BS/High	AGC			Breast
EIF2AK4	225	0	0	0	20	6	2	28	603	34	0	14	20	4	5	1.98227	Q9P2K8	BS/High	Other			Skin
MAPK7	183	0	0	34	12	3	3	33	824	29	8	26	42	2	4	1.96963	Q13164	BS/High	CMGC			Ovary
ACVRL1	151	0	0	0	19	3	0	7	130	65	0	52	43	2	7	1.95955	P37023	BS/High	TKL
RPS6KA5	128	1	1	33	24	4	2	30	506	23	6	20	6	4	3	1.93916	O75582	BS/High	AGC		Pancreas	Breast
BRSK2	141	0	0	0	20	6	1	29	671	24	0	22	1	6	1	1.92263	Q8IWQ3	BS/High	CAMK			Pancreas
ILK	54	2	2	4	22	3	0	22	369	52	30	47	27	2	4	1.92019	Q13418	BS/High	TKL			Pancreas
KALRN	330	1	1	12	13	3	2	34	1256	35	0	8	37	6	3	1.91812	O60229	BS/High	CAMK		Ovary
PLK4	128	10	11	9	20	5	1	37	612	10	15	9	12	6	2	1.91704	O00444	BS/High	Other			Ovary
FLT4	486	1	2	4	42	4	1	23	369	31	9	27	27	2	5	1.89686	P35916	BS/High	TK			Skin	RTK	PMD
FER	146	1	1	2	24	3	0	32	618	47	3	53	1	4	1	1.89677	P16591	BS/High	TK		Pancreas	Breast	CTK
BRD4	0	0	0	0	43	3	0	78	654	18	21	19	18	8	1	1.89147	O60885	BS/High	Atypical		Pancreas			PRD
NME1	0	0	6	3	23	5	1	23	88	22	24	42	8	4	1	1.88362	P15531	BS/High	NDK		Ganglia	Ovary
RPS6KA3	162	1	1	44	35	2	3	46	212	24	1	14	42	2	5	1.87991	P51812	BS/High	AGC		Breast	Skin
ERN1	351	4	4	3	12	3	0	16	412	38	14	36	17	6	6	1.87369	O75460	BS/High	Other		Ganglia	Ovary
LIMK1	99	4	5	10	29	4	1	22	804	18	24	11	10	6	1	1.86802	P53667	BS/High	TKL		Skin
CSNK1E	89	12	15	10	22	4	0	32	218	26	9	17	2	6	2	1.86374	P49674	BS/High	CK1		Skin	Ovary
ROR2	364	3	4	5	12	2	1	15	203	36	3	27	122	2	8	1.84955	Q01974	BS/High	TK			Ovary
SCYL1	242	0	0	0	13	6	0	15	1224	8	0	5	47	6	3	1.84936	Q96KG9	US/High	Other			Pancreas
CSNK1A1	66	10	8	4	19	6	1	35	497	19	15	11	1	4	1	1.84725	P48729	BS/High	CK1			Skin
AXL	301	0	0	0	29	3	2	28	416	46	6	39	2	4	1	1.84563	P30530	BS/High	TK	Pkinase_Tyr	Pancreas		RTK
CAMK2G	75	6	10	15	18	4	1	37	1330	22	10	12	3	4	1	1.84537	Q13555	BS/High	CAMK			Pancreas
MAP3K5	282	1	1	3	50	3	1	29	292	41	30	31	4	2	3	1.84134	Q99683	BS/High	STE			Skin
EPHA2	262	0	0	0	35	2	3	60	280	48	8	38	15	2	5	1.83198	P29317	BS/High	TK			Breast	RTK
WNK1	418	0	0	0	28	3	1	77	1255	27	12	15	33	4	4	1.82098	Q9H4A3	BS/High	Other		Kidney
RPS6KA1	122	1	1	44	29	4	3	45	702	21	12	16	0	0	0	1.81922	Q15418	BS/High	AGC			Breast
RPS6KA2	221	1	1	44	12	2	3	31	645	12	12	23	3	6	1	1.806	Q15349	BS/High	AGC			Skin
RIPK3	118	2	3	12	17	4	1	14	343	39	21	36	7	2	3	1.80347	Q9Y572	BS/High	TKL		Pancreas	Skin
TYK2	309	22	36	7	12	2	2	17	214	15	5	12	31	4	8	1.79905	P29597	BS/High	TK
NPR2	416	0	0	0	17	4	1	11	426	22	0	18	87	2	11	1.79798	P20594	BS/High	RGC
IRAK2	146	18	27	31	7	4	1	8	188	15	6	16	9	2	3	1.77914	O43187	BS/High	TKL
DYRK1A	176	0	0	4	22	5	0	32	1075	22	30	19	24	2	3	1.77538	Q13627	BS/High	CMGC
GRK2	121	3	2	31	11	3	3	36	207	20	4	22	23	4	2	1.76118	P25098	BS/High	AGC
ROCK1	248	2	1	12	33	2	1	49	221	36	9	24	21	4	6	1.75878	Q13464	BS/High	AGC
MAPK11	48	7	13	47	19	3	1	8	280	14	4	13	3	4	3	1.75658	Q15759	BS/High	CMGC			Kidney
DMPK	89	0	0	0	27	2	0	7	2532	19	12	17	17	4	6	1.74712	Q09013	BS/High	AGC		Pancreas
DAPK1	350	1	1	3	32	3	1	26	841	25	36	20	10	4	3	1.73885	P53355	BS/High	CAMK
CSNK2A1	82	1	4	10	31	8	0	34	424	22	32	0	0	0	0	1.7325	P68400	BS/High	CMGC		Pancreas
RYK	0	1	2	4	7	7	1	14	284	29	0	18	18	2	1	1.71641	P34925	BS/High	TK
MAP4K4	222	0	0	3	18	4	1	113	1093	12	6	14	6	6	1	1.7152	O95819	BS/High	STE		Ovary
TNIK	687	0	0	3	22	2	0	70	1664	17	16	22	18	6	1	1.71266	Q9UKE5	BS/High	STE		Ovary
BCR	0	9	12	8	29	2	1	100	432	34	8	24	19	2	2	1.70527	P11274	BS/High	Atypical
CDK6	56	4	4	10	34	2	1	31	212	34	9	27	44	2	3	1.6996	Q00534	BS/High	CMGC		Pancreas			P
MAP2K6	77	0	0	33	29	3	2	17	416	23	6	24	3	2	2	1.69133	P52564	BS/High	STE		Ganglia	Ovary
FLT3	1643	0	0	0	32	2	1	36	398	34	8	26	55	2	6	1.69027	P36888	BS/High	TK	Pkinase_Tyr		Breast		PSD
GSK3A	91	0	0	36	17	2	3	39	216	38	6	37	12	0	3	1.68725	P49840	BS/High	CMGC
PRKCG	269	0	2	44	14	3	0	19	282	26	0	24	13	2	8	1.68579	P05129	BS/High	AGC		Pancreas
PRKG1	246	2	3	11	27	3	1	18	481	16	12	18	44	2	9	1.67932	Q13976	BS/High	AGC
MAP2K5	69	0	0	4	9	3	0	11	824	27	12	24	11	8	1	1.6772	Q13163	BS/High	STE			Breast
MAPK10	112	0	0	29	16	3	1	15	624	15	9	9	10	6	5	1.66707	P53779	BS/High	CMGC			Skin
NLK	77	1	2	4	18	4	1	8	137	21	11	20	22	6	2	1.66689	Q9UBE8	BS/High	CMGC			Ovary
CDK8	100	8	9	32	13	6	0	9	278	9	2	10	4	2	1	1.66599	P49336	BS/High	CMGC			Breast
TRIB3	98	2	2	45	12	3	0	6	205	24	4	26	6	4	1	1.66206	Q96RU7	BS/High	CAMK		Pancreas
CDK16	64	0	0	0	14	5	0	42	615	11	12	10	8	8	1	1.6595	Q00536	BS/High	CMGC		Breast	Skin
PKN2	162	0	0	0	33	5	1	62	1080	27	5	22	0	0	0	1.65926	Q16513	BS/High	AGC			Pancreas
KSR1	196	0	0	0	15	3	4	37	692	11	4	10	23	6	5	1.63932	Q8IVT5	BS/High	TKL			Ovary
STK39	116	0	0	0	12	4	0	27	295	30	2	24	16	6	3	1.63185	Q9UEW8	BS/High	STE		Ovary
NEK6	63	2	2	8	18	3	1	18	748	22	64	17	8	4	1	1.61474	Q9HC98	US/High	Other			Breast
COL4A3BP	0	5	4	4	18	4	1	25	417	19	12	17	18	4	2	1.61472	Q9Y5P4	BS/High	Atypical		Pancreas	Breast
CASK	145	2	2	5	12	3	0	38	1296	18	48	13	24	4	2	1.59459	O14936	BS/High	CAMK		Breast	Skin
TYRO3	184	0	0	0	17	5	0	15	206	33	8	24	1	4	1	1.58779	Q06418	BS/High	TK			Skin
MAP2K3	402	0	0	25	15	3	2	22	639	15	15	17	4	4	2	1.58593	P46734	BS/High	STE	Pkinase		Ovary
MAPK6	95	0	0	0	13	4	2	38	218	14	2	8	20	8	1	1.58386	Q16659	BS/High	CMGC			Breast
LATS1	236	7	5	2	20	2	1	48	416	29	22	19	30	4	2	1.58374	O95835	BS/High	AGC			Skin
EEF2K	0	0	0	14	22	4	2	61	199	21	0	8	14	4	2	1.58313	O00418	US/High	Atypical		Breast	Pancreas
SIK3	249	0	0	0	13	3	0	39	824	6	12	11	74	6	2	1.5752	Q9Y2K2	BS/High	CAMK			Ganglia
PRKD1	670	0	0	4	29	3	1	42	207	50	6	35	4	0	2	1.56944	Q15139	BS/High	CAMK		Ovary	Skin
SMG1	0	2	3	5	28	4	0	88	564	16	8	11	34	2	2	1.55145	Q96Q15	BS/High	Atypical		Breast	Pancreas
EPHA7	531	0	0	0	9	4	2	26	1025	26	5	24	3	2	3	1.54893	Q15375	BS/High	TK	Pkinase_Tyr, EphA2_TM		Skin	RTK
NEK2	60	12	13	10	32	3	0	30	820	26	20	18	0	0	0	1.54838	P51955	BS/High	Other		Breast
WEE1	83	3	1	18	16	4	2	46	420	12	6	12	3	4	0	1.54642	P30291	BS/High	Other			Pancreas
BAZ1B	0	0	0	0	23	2	0	95	414	20	2	21	41	6	2	1.54151	Q9UIG0	BS/High	Atypical		Skin
MAP3K1	299	3	2	20	13	3	2	51	205	15	7	19	29	2	5	1.53807	Q13233	BS/High	STE			Breast
MAP3K14	0	0	0	5	13	3	3	17	135	15	7	17	65	0	14	1.51896	Q99558	US/High	STE
CSNK2A2	53	1	4	10	19	2	0	16	147	16	4	13	11	10	1	1.51151	P19784	US/High	CMGC			Breast
EPHA3	583	0	0	0	15	4	2	25	408	17	0	16	22	4	2	1.50683	P29320	BS/High	TK	EphA2_TM		Pancreas	RTK
MAPK12	49	2	4	15	22	4	1	5	281	18	8	11	1	4	1	1.50249	P53778	BS/High	CMGC			Kidney
MAP2K4	177	0	0	30	24	3	1	22	422	21	2	11	12	2	4	1.5	P45985	BS/High	STE			Ovary
EIF2AK1	139	0	0	0	14	3	0	16	438	18	0	21	11	8	1	1.4932	Q9BQI3	BS/High	Other		Skin	Ovary
ROCK2	510	1	1	9	25	2	2	46	215	36	0	26	12	2	2	1.48319	O75116	BS/High	AGC		Ovary	Pancreas
CDC7	85	5	6	12	12	4	1	39	208	17	2	15	2	4	1	1.47882	O00311	BS/High	Other		Ovary	Breast
SGK3	70	0	1	3	32	2	0	11	418	20	2	5	34	6	7	1.47724	Q96BR1	BS/High	AGC		Bone	Pancreas
PTK7	217	0	0	0	16	4	0	28	792	22	6	15	42	2	2	1.47255	Q13308	BS/High	TK			Pancreas
MARK3	144	0	0	0	17	4	1	75	1526	6	49	3	16	2	1	1.46634	P27448	BS/High	CAMK			Breast
TRIO	87	6	6	16	15	2	0	69	1050	9	5	7	8	6	1	1.46408	O75962	BS/High	CAMK		Pancreas
MAP3K4	618	0	0	0	13	2	0	42	274	19	10	18	26	8	3	1.456	Q9Y6R4	BS/High	STE			Skin
TRIM24	0	4	7	5	24	2	0	53	278	29	0	28	5	4	1	1.45456	O15164	BS/High	Atypical		Skin
ULK1	225	0	0	0	24	2	3	61	137	20	7	29	10	4	1	1.45349	O75385	BS/High	Other
CIT	412	0	0	0	16	2	0	59	820	20	0	19	25	6	2	1.45314	O14578	BS/High	AGC		Kidney	Skin
PAK3	187	6	2	4	14	3	1	24	828	22	4	28	2	2	1	1.44594	O75914	US/High	STE		Breast	Pancreas
NEK1	178	0	0	0	15	2	0	45	1254	14	18	20	33	4	3	1.44176	Q96PY6	BS/High	Other			Skin
MAP3K12	185	0	0	0	9	3	0	14	272	19	2	13	20	8	4	1.43881	Q12852	BS/High	TKL		Kidney
SPEG	753	0	0	0	10	3	0	67	826	8	4	7	14	8	1	1.4143	Q15772	BS/High	CAMK			Pancreas
DDR2	532	1	2	2	22	3	1	19	135	24	2	21	34	2	3	1.40685	Q16832	BS/High	TK		Skin			M
LIMK2	138	0	0	5	14	3	2	21	426	11	3	7	20	6	2	1.39896	P53671	BS/High	TKL			Breast
IKBKE	202	10	8	13	25	2	1	17	250	21	18	13	10	2	3	1.3947	Q14164	BS/High	Other		Breast
GRK5	107	1	1	5	16	4	0	13	208	18	0	16	13	4	3	1.38875	P34947	BS/High	AGC			Skin
BRDT	0	0	0	0	11	3	0	26	1025	15	0	14	9	6	2	1.38844	Q58F21	BS/High	Atypical	Bromodomain		Pancreas
TRIM33	0	2	1	19	19	3	0	57	422	12	4	10	12	4	2	1.38741	Q9UPN9	BS/High	Atypical
VRK1	65	1	1	11	15	4	1	31	213	17	12	18	13	2	1	1.38179	Q99986	BS/High	CK1		Pancreas	Breast
TNK2	424	0	0	0	36	3	1	42	630	27	30	21	0	0	0	1.37475	Q07912	BS/High	TK		Lung
DCLK1	709	0	0	0	10	2	0	31	852	20	0	12	6	8	2	1.37203	O15075	BS/High	CAMK			Breast
PRPF4B	92	0	0	0	24	7	0	104	208	9	4	7	0	0	0	1.36069	Q13523	US/High	CMGC		Skin	Pancreas
BRD2	0	0	0	0	16	4	0	58	276	8	8	6	43	4	3	1.35192	P25440	BS/High	Atypical		Skin	Pancreas
HIPK1	186	0	0	0	15	2	1	32	865	24	8	23	3	4	2	1.34976	Q86Z02	BS/High	CMGC
TEC	156	6	6	9	16	2	2	18	190	21	2	19	1	4	1	1.34678	P42680	BS/High	TK				CTK
MAST4	317	0	0	0	8	2	0	95	1045	7	0	4	1	10	0	1.34439	O15021	US/High	AGC		Pancreas	Breast
TRPM7	0	0	0	4	13	2	0	74	193	12	0	16	17	8	2	1.34348	Q96QT4	BS/High	Atypical			Breast
SRPK3	85	0	0	0	6	4	0	7	512	11	4	6	3	8	1	1.33875	Q9UPE1	US/High	CMGC		Breast	Skin
MELK	103	0	0	0	28	3	0	64	1688	20	8	16	0	0	0	1.3333	Q14680	BS/High	CAMK
MKNK2	65	0	0	0	21	4	0	17	433	17	2	15	1	4	1	1.32566	Q9HBH9	US/High	CAMK			Ovary
FAM20C	0	0	0	0	11	2	0	15	394	17	22	15	45	6	1	1.32477	Q8IXL6	BS/High	PKL		Skin
DAPK3	109	1	1	3	27	3	1	22	282	33	6	30	0	0	0	1.32276	O43293	BS/High	CAMK			Ovary
PRKCH	140	1	1	9	23	2	0	23	287	20	0	15	31	4	2	1.3191	P24723	BS/High	AGC		Pancreas	Kidney
IRAK3	152	0	0	0	7	2	0	15	412	30	0	34	20	4	2	1.31746	Q9Y616	BS/High	TKL		Kidney
MAP3K11	166	0	0	0	18	3	0	41	290	24	4	22	7	4	1	1.31719	Q16584	BS/High	TKL			Pancreas
PTK6	75	0	0	0	33	2	3	15	409	21	20	18	3	2	1	1.31697	Q13882	BS/High	TK		Breast			PSMD
STK38L	68	0	0	0	11	5	0	17	142	10	6	7	1	6	1	1.31308	Q9Y2H1	US/High	AGC		Kidney
RPS6KB2	177	0	0	32	12	4	1	22	285	12	0	7	1	2	1	1.30925	Q9UBS0	BS/High	AGC			Pancreas
TNK1	74	0	0	0	12	3	0	39	394	17	2	13	17	6	1	1.30777	Q13470	BS/High	TK			Ovary
NPR1	252	0	0	0	9	3	1	15	128	28	0	16	30	2	9	1.30695	P16066	BS/High	RGC		Skin
PAK5	448	2	2	4	13	4	0	20	209	16	3	17	1	4	1	1.30649	Q9P286	US/High	STE
MERTK	258	1	1	2	15	3	1	20	207	23	0	16	39	0	10	1.30398	Q12866	BS/High	TK		Ovary
EPHA5	574	0	0	0	8	3	2	27	399	15	0	13	1	6	1	1.30286	P54756	BS/High	TK	Pkinase_Tyr			RTK
PLK3	114	0	0	0	32	3	0	9	204	26	3	21	11	2	2	1.29845	Q9H4B4	BS/High	Other			Pancreas
MAPKAPK5	36	2	3	3	15	3	2	12	426	22	6	18	4	2	2	1.29799	Q8IW41	BS/High	CAMK		Kidney	Ovary
EPHA1	260	0	0	0	15	2	1	19	352	19	0	19	11	6	1	1.2839	P21709	BS/High	TK		Skin		RTK
MST1R	528	0	0	0	21	2	0	18	1224	16	24	9	19	2	7	1.27864	Q04912	BS/High	TK			Breast
MASTL	158	0	0	6	18	2	1	70	348	15	0	13	1	6	1	1.2774	Q96GX5	BS/High	AGC		Ovary
AMHR2	155	0	0	0	8	3	0	1	393	18	3	16	8	6	3	1.27512	Q16671	BS/High	TKL		Kidney
GAK	256	4	4	4	12	2	1	60	426	20	6	15	7	4	2	1.27364	O14976	BS/High	Other			Breast
PLK2	126	0	0	0	13	3	0	18	218	26	2	21	11	4	2	1.27179	Q9NYY3	BS/High	Other		Pancreas	Breast
CAMKK2	118	0	0	0	16	2	0	26	1484	20	0	7	14	4	2	1.26797	Q96RR4	BS/High	Other		Kidney
MUSK	274	1	2	2	14	3	1	12	384	18	3	16	25	2	3	1.25137	O15146	BS/High	TK			Breast
STK16	47	0	0	0	7	6	0	6	205	12	36	10	2	2	0	1.25086	O75716	BS/High	Other			Pancreas
TAOK1	165	6	10	9	26	3	0	36	624	18	0	16	0	0	0	1.24789	Q7L7X3	BS/High	STE			Ovary
TRPM6	0	0	0	4	7	3	0	23	1410	8	0	9	15	4	1	1.2471	Q9BX84	BS/High	Atypical
MYLK2	170	0	0	0	4	6	0	6	187	18	1	14	1	2	1	1.24466	Q9H1R3	BS/High	CAMK
MINK1	171	0	0	3	20	3	0	72	1073	21	10	22	0	0	0	1.24306	Q8N4C8	BS/High	STE			Ovary
TRRAP	0	0	2	3	28	4	0	81	0	10	8	13	9	2	1	1.24097	Q9Y4A5	BS/High	Atypical		Skin
PRKG2	208	2	3	12	8	3	0	11	280	10	0	7	13	6	1	1.24073	Q13237	BS/High	AGC			Skin
FGR	128	1	1	7	18	3	0	23	203	31	7	28	3	0	3	1.24041	P09769	BS/High	TK			Breast
MAP3K8	93	1	1	8	23	2	2	12	415	9	10	13	28	2	3	1.23708	P41279	BS/High	STE		Ovary
MAPK13	183	0	1	12	24	3	1	12	282	16	4	11	8	2	2	1.23463	O15264	BS/High	CMGC
MAP3K3	131	1	2	4	13	2	0	36	414	15	8	14	11	6	1	1.23403	Q99759	BS/High	STE		Ganglia	Ovary
PIK3R4	253	1	4	20	16	3	1	51	218	15	1	11	2	2	1	1.2333	Q99570	BS/High	Other		Ovary
CDK12	319	0	0	0	23	4	0	137	621	21	0	12	0	0	0	1.22459	Q9NYV4	BS/High	CMGC			Ovary		GC
CDC42BPA	295	0	0	0	18	5	0	58	846	11	12	11	0	0	0	1.22108	Q5VT25	BS/High	AGC		Breast	Pancreas
TRIB2	105	0	0	0	6	3	0	11	147	13	0	12	28	6	2	1.19912	Q92519	BS/High	CAMK		Ovary
MAPKAPK3	67	4	5	31	18	3	0	23	139	18	2	15	0	0	0	1.19453	Q16644	BS/High	CAMK			Breast
NEK7	68	2	2	8	13	4	1	27	434	11	0	4	12	2	1	1.19231	Q8TDX7	US/High	Other		Breast
STK26	88	0	0	3	22	4	0	31	627	16	15	17	0	0	0	1.18084	Q9P289	BS/High	STE
ROS1	766	0	0	0	10	4	0	37	129	19	2	16	10	2	3	1.17443	P08922	BS/High	TK			Skin		P
BCKDK	0	0	0	0	13	3	1	17	645	9	3	7	19	4	1	1.16996	O14874	US/High	Atypical		Breast
MYLK3	241	0	0	0	6	5	0	7	200	14	0	10	21	2	2	1.16964	Q32MK0	BS/High	CAMK			Pancreas
OBSCN	2158	0	0	10	12	2	0	97	945	15	10	12	3	2	1	1.1675	Q5VST9	BS/High	CAMK		Breast	Pancreas
FRK	126	0	0	0	12	3	0	30	278	13	8	10	1	6	1	1.16742	P42685	BS/High	TK			Skin
STK17B	68	0	0	0	5	4	0	8	205	9	0	8	9	6	1	1.16313	O94768	BS/High	CAMK			Pancreas
VRK2	87	1	1	11	17	3	0	22	1027	14	35	13	0	0	0	1.16138	Q86Y07	US/High	CK1		Ovary
BRSK1	211	0	0	0	13	3	1	26	570	19	0	20	1	2	1	1.16072	Q8TDC3	BS/High	CAMK		Pancreas
MKNK1	0	0	0	6	9	3	1	18	429	13	9	12	1	4	1	1.16057	Q9BUB5	BS/High	CAMK
TXK	129	4	4	4	10	2	2	3	206	26	1	23	2	2	1	1.15903	P42681	BS/High	TK
STK36	259	0	0	0	7	3	0	14	394	14	6	13	21	4	3	1.15725	Q9NRP7	US/High	Other			Pancreas
PDK4	0	0	0	5	12	3	0	7	214	20	0	22	18	2	2	1.1553	Q16654	BS/High	Atypical		Pancreas
CDK14	147	0	0	0	16	2	0	21	624	11	24	11	2	6	0	1.15491	O94921	US/High	CMGC		Pancreas
ULK2	322	0	0	0	10	2	1	16	217	10	0	10	3	8	1	1.15392	Q8IYT8	BS/High	Other			Ovary
LRRK1	430	0	0	0	7	2	0	26	248	17	12	13	22	6	1	1.14846	Q38SD2	US/High	TKL
PKMYT1	62	0	0	12	13	4	1	37	816	12	8	7	0	0	0	1.1402	Q99640	US/High	Other		Breast	Pancreas
STK40	93	0	0	0	7	4	0	4	728	13	4	13	13	2	1	1.13468	Q8N2I9	US/High	CAMK			Pancreas
PKDCC	79	0	0	0	4	2	0	5	207	17	0	17	49	4	4	1.13299	Q504Y2	BS/High	Other		Ovary
ABR	0	0	0	10	5	3	0	18	888	15	0	17	1	2	1	1.11574	Q12979	BS/High	Atypical			Ovary
TTK	322	0	0	0	19	4	1	85	426	21	0	7	0	0	0	1.1112	P33981	BS/High	Other			Skin
OXSR1	155	0	0	0	18	3	0	28	216	14	5	19	6	2	4	1.11055	O95747	BS/High	STE			Breast
ACVR1C	153	5	9	5	6	3	1	3	456	20	0	22	1	0	1	1.10976	Q8NER5	BS/High	TKL			Pancreas
TAOK2	182	0	0	0	21	2	0	43	804	19	0	17	7	2	1	1.10652	Q9UL54	BS/High	STE		Breast
RNASEL	164	0	0	4	18	2	0	7	281	19	2	18	5	4	1	1.10522	Q05823	BS/High	Other		Breast
ROR1	223	1	2	5	7	3	1	11	412	9	6	5	7	4	2	1.09256	Q01973	BS/High	TK		Ovary	Pancreas
STK24	90	0	0	3	21	3	2	26	432	17	10	15	0	0	0	1.09212	Q9Y6E0	BS/High	STE			Breast
PRKD3	335	0	0	0	11	3	0	41	280	9	4	6	3	6	0	1.08992	O94806	BS/High	CAMK		Ovary	Pancreas
PAK4	126	2	2	4	26	3	1	32	856	19	8	0	0	0	0	1.08416	O96013	BS/High	STE
CLK2	134	0	0	0	15	3	1	35	612	14	69	12	0	0	0	1.082	P49760	BS/High	CMGC		Skin
NUAK1	211	0	0	0	19	3	1	22	422	14	4	12	3	2	1	1.08188	O60285	BS/High	CAMK		Kidney
EPHB3	273	0	0	0	7	2	2	26	198	25	0	25	2	2	2	1.0786	P54753	BS/High	TK		Ovary		RTK
NME2	0	0	6	3	18	1	1	30	2	38	2	21	7	2	1	1.07464	P22392	BS/High	NDK		Ganglia	Ovary
MAP3K10	208	0	0	0	6	3	0	12	193	22	0	15	5	4	1	1.07235	Q02779	US/High	TKL
DYRK2	127	0	0	0	25	3	2	13	428	16	14	13	0	0	0	1.07104	Q92630	US/High	CMGC		Kidney
PIM3	47	0	0	0	10	3	0	13	129	11	0	10	1	6	1	1.07065	Q86V86	BS/High	CAMK			Kidney
MAP3K20	115	0	0	0	21	3	0	88	430	23	15	15	0	0	0	1.06872	Q9NYL2	BS/High	TKL
PIM2	64	0	0	0	10	4	0	11	129	18	1	15	2	2	2	1.06604	Q9P1W9	BS/High	CAMK		Breast	Pancreas
MATK	140	1	1	2	17	2	0	13	402	14	12	10	4	4	3	1.06532	P42679	BS/High	TK			Ovary
AATK	400	0	0	0	7	3	3	17	627	5	6	11	4	2	1	1.0649	Q6ZMQ8	BS/High	TK			Ovary
GRK6	73	0	0	0	13	2	0	20	639	8	0	7	5	6	2	1.06407	P43250	BS/High	AGC		Pancreas
PDK2	0	0	0	5	16	3	0	3	416	17	0	16	1	2	1	1.06248	Q15119	BS/High	Atypical		Ganglia	Ovary
HIPK3	201	0	0	0	8	3	0	17	414	12	0	14	6	4	1	1.05921	Q9H422	BS/High	CMGC			Pancreas
AAK1	127	0	0	0	22	5	0	55	429	13	2	0	0	0	0	1.05324	Q2M2I8	BS/High	Other		Ovary
MAP4K3	169	0	0	0	6	3	1	26	423	13	9	14	16	2	1	1.04922	Q8IVH8	BS/High	STE			Pancreas
POMK	131	0	0	0	10	4	0	2	191	12	0	12	19	2	1	1.04883	Q9H5K3	US/High	Other
MARK4	156	0	0	0	13	2	0	35	425	16	14	9	16	4	1	1.04719	Q96L34	US/High	CAMK		Pancreas
CAMKK1	107	0	0	6	9	4	1	18	390	9	2	5	1	2	1	1.04451	Q8N5S9	US/High	Other			Ovary
NEK8	112	0	0	0	7	3	0	6	178	10	3	8	23	4	4	1.04403	Q86SG6	BS/High	Other			Ovary
NEK9	122	4	5	8	20	2	4	64	204	9	8	7	1	0	0	1.04272	Q8TD19	BS/High	Other			Kidney
MAPK15	29	0	0	0	5	6	0	11	558	11	3	4	0	0	0	1.04227	Q8TD08	US/High	CMGC		Breast
ULK4	309	0	0	0	6	3	0	13	189	11	0	14	15	4	2	1.04089	Q96C45	US/High	Other			Breast
UHMK1	70	0	0	0	8	2	0	7	381	14	3	12	4	6	1	1.03445	Q8TAS1	BS/High	Other		Skin
WNK4	469	0	0	0	11	2	0	37	570	17	3	15	20	2	3	1.03381	Q96J92	BS/High	Other			Ovary
STK10	203	0	0	0	24	3	0	46	202	13	1	13	1	2	1	1.03367	O94804	BS/High	STE		Pancreas	Skin
CDK10	70	0	0	0	10	5	0	11	548	8	35	7	0	0	0	1.03302	Q15131	US/High	CMGC			Kidney
GRK4	2	0	0	0	10	3	0	16	821	8	0	8	1	4	0	1.03023	P32298	BS/High	AGC			Breast
PXK	113	0	0	0	7	4	0	13	1367	11	0	10	0	0	0	1.02759	Q7Z7A4	US/High	Other			Breast
EPHA6	520	0	0	0	4	5	0	14	573	4	0	4	3	2	1	1.02155	Q9UF33	BS/High	TK				RTK
EPHB6	0	0	0	0	13	3	2	10	398	5	18	4	11	2	3	1.01902	O15197	BS/High	TK				RTK
SRPK1	98	0	0	0	36	2	0	33	282	19	45	14	0	0	0	1.0143	Q96SB4	BS/High	CMGC		Skin
CAMK1	83	0	0	0	22	3	0	9	207	26	0	22	0	0	0	1.01393	Q14012	BS/High	CAMK
FAM20B	0	0	0	0	8	4	0	3	145	8	1	6	7	4	1	1.01294	O75063	BS/High	PKL		Skin
EPHB4	252	0	0	0	16	2	2	38	446	12	0	11	12	2	1	1.01121	P54760	BS/High	TK		Skin		RTK
NRBP1	80	1	1	3	18	3	0	18	221	7	2	5	1	4	1	1.00785	Q9UHY1	BS/High	Other		Ovary	Pancreas
MAST2	304	0	0	0	14	2	0	97	432	13	4	9	3	4	0	1.00548	Q6P0Q8	US/High	AGC			Pancreas
CLK3	95	0	0	0	14	3	0	29	844	12	64	9	0	0	0	1.00483	P49761	US/High	CMGC			Breast
STRADA	65	1	1	13	11	2	0	11	1188	10	12	19	0	0	0	1.00214	Q7RTN6	BS/High	STE		Ganglia	Ovary
CDK11B	93	1	1	6	21	2	0	73	10	15	20	9	8	2	2	0.997387	P21127	US/Low	CMGC			Pancreas
RIOK1	0	0	0	0	9	6	0	22	198	10	1	3	0	0	0	0.991458	Q9BRS2	US/Low	Atypical		Skin	Pancreas
PASK	311	0	0	0	19	2	0	41	612	12	12	9	13	2	2	0.990881	Q96RG2	BS/Low	CAMK			Pancreas
TIE1	384	0	0	0	8	2	0	19	387	14	9	11	28	2	6	0.987621	P35590	BS/Low	TK		Ovary		RTK
DSTYK	144	0	0	0	8	5	0	12	560	10	0	9	0	0	0	0.980052	Q6XUX3	BS/Low	Other		Breast
RPS6KA6	234	1	1	11	9	2	2	29	270	12	0	10	9	2	0	0.979206	Q9UK32	BS/Low	AGC		Breast	Pancreas
GUCY2C	279	0	0	0	12	3	0	28	135	14	0	10	16	2	3	0.974192	P25092	BS/Low	RGC		Kidney
COQ8A	0	0	0	0	20	4	0	9	552	9	32	5	0	0	0	0.972218	Q8NI60	BS/Low	Atypical
MAP4K5	100	0	0	0	6	2	0	22	212	11	3	11	5	6	1	0.970184	Q9Y4K4	BS/Low	STE		Pancreas	Breast
ADCK1	0	0	0	0	3	6	0	5	585	3	0	5	0	0	0	0.968317	Q86TW2	BS/Low	Atypical		Pancreas	Kidney
PSKH1	80	0	0	0	6	4	0	4	203	9	1	4	3	4	0	0.966305	P11801	US/Low	CAMK			Breast
EPHA8	391	0	0	0	10	2	2	22	356	16	0	15	2	2	1	0.957482	P29322	BS/Low	TK			Breast	RTK
GUCY2D	222	0	0	6	23	3	1	5	123	13	0	8	10	0	2	0.956114	Q02846	BS/Low	RGC			Ovary
PAK6	117	2	2	4	11	3	0	31	25	10	4	16	1	2	1	0.952945	Q9NQU5	US/Low	STE			Skin
LTK	133	0	0	0	14	3	0	6	1010	16	5	12	0	0	0	0.949924	P29376	US/Low	TK			Skin
CLK1	96	0	0	0	14	2	0	31	663	12	9	10	21	2	0	0.946525	P49759	BS/Low	CMGC
DCLK2	170	0	0	0	7	5	0	26	564	11	0	4	0	0	0	0.946243	Q8N568	BS/Low	CAMK			Kidney
MAK	117	0	0	0	9	3	0	9	386	20	6	10	2	2	1	0.945819	P20794	BS/Low	CMGC		Skin
SRPK2	120	0	0	0	22	1	1	24	424	22	54	19	0	0	0	0.935828	P78362	BS/Low	CMGC		Skin
STK25	71	0	0	0	8	3	0	12	408	21	24	20	0	0	0	0.93401	O00506	BS/Low	STE			Breast
BMX	146	0	0	3	17	2	0	23	205	19	2	14	3	2	2	0.933218	P51813	BS/Low	TK		Breast	Skin
RIOK2	0	0	0	0	14	5	0	40	412	9	0	0	0	0	0	0.931191	Q9BVS4	BS/Low	Atypical		Pancreas	Breast
TLK2	265	0	0	0	20	3	0	37	390	15	6	15	0	0	0	0.929717	Q86UE8	US/Low	Other		Ganglia	Ovary
PBK	67	0	0	0	14	3	0	37	277	10	4	9	7	2	1	0.923286	Q96KB5	BS/Low	Other		Bone	Breast
SGK2	128	0	1	3	13	4	0	7	603	15	0	4	0	0	0	0.921934	Q9HBY8	BS/Low	AGC		Pancreas
TAOK3	295	0	0	0	18	3	0	24	214	18	2	19	0	0	0	0.917037	Q9H2K8	BS/Low	STE		Kidney
CDK20	74	0	0	0	6	4	0	6	1025	10	0	8	0	0	0	0.915939	Q8IZL9	BS/Low	CMGC
GRK1	113	1	1	6	9	3	0	8	131	10	0	13	5	2	1	0.914532	Q15835	BS/Low	AGC			Breast
MAP4K1	196	0	0	0	7	2	0	34	410	14	18	15	10	2	2	0.911108	Q92918	BS/Low	STE
CDK13	228	0	0	0	24	2	0	111	434	22	4	9	0	0	0	0.906442	Q14004	BS/Low	CMGC		Pancreas
TRIB1	78	0	0	0	7	2	0	4	146	21	2	19	15	2	2	0.902407	Q96RU8	BS/Low	CAMK		Breast
RPS6KA4	228	1	1	4	14	2	1	34	414	20	2	16	0	0	0	0.899809	O75676	BS/Low	AGC			Skin
FAM20A	0	0	0	0	18	3	0	1	110	9	1	6	20	2	1	0.898539	Q96MK3	BS/Low	PKL		Ganglia	Ovary
PHKG1	75	0	1	4	5	4	1	8	404	14	0	7	0	0	0	0.898257	Q16816	US/Low	CAMK		Pancreas
BAZ1A	0	0	0	0	15	2	0	59	422	7	4	5	5	4	0	0.895419	Q9NRL2	BS/Low	Atypical		Ovary
PRKACG	155	4	3	60	6	1	1	6	192	6	0	0	0	0	0	0.893	P22612	US/Low	AGC
NEK4	118	0	0	0	9	3	0	38	633	15	0	17	0	0	0	0.889426	P51957	US/Low	Other			Breast
PHKG2	71	0	1	4	13	4	0	6	258	16	2	6	0	0	0	0.888538	P15735	US/Low	CAMK		Breast
CDKL5	240	0	0	0	24	2	0	44	402	15	0	11	14	0	2	0.886206	O76039	BS/Low	CMGC		Breast	Skin
RIPK4	276	0	0	0	6	2	0	12	406	7	8	6	23	4	1	0.885863	P57078	BS/Low	TKL
NUAK2	244	0	0	0	10	3	0	14	200	11	0	10	8	2	2	0.885477	Q9H093	BS/Low	CAMK		Breast
ALK	1015	0	0	0	30	2	0	28	197	24	5	10	0	0	0	0.876686	Q9UM73	BS/Low	TK		Ovary	Pancreas	RTK	PMD
BLK	157	0	0	4	11	2	1	20	203	15	5	12	1	2	1	0.876572	P51451	BS/Low	TK		Bone	Breast
CSNK1G3	77	0	0	0	10	3	0	26	1272	10	0	6	0	0	0	0.874809	Q9Y6M4	US/Low	CK1		Pancreas	Breast
PIM1	165	0	0	0	23	3	0	12	432	21	20	0	0	0	0	0.870964	P11309	BS/Low	CAMK		Skin			PMADC
PNCK	91	0	0	0	4	4	0	2	560	7	0	4	1	2	0	0.870268	Q6P2M8	US/Low	CAMK			Skin
CSNK1G1	64	0	0	0	6	5	0	18	242	8	4	6	0	0	0	0.867641	Q9HCP0	US/Low	CK1			Breast
GRK3	143	0	0	0	4	3	0	26	203	7	0	7	1	4	1	0.866219	P35626	BS/Low	AGC
WNK3	382	0	0	0	18	2	0	27	470	22	4	16	2	0	0	0.862525	Q9BYP7	BS/Low	Other			Pancreas
DYRK1B	149	0	0	0	10	3	1	12	360	13	27	11	0	0	0	0.860822	Q9Y463	US/Low	CMGC
TESK2	107	0	0	0	7	4	0	7	396	15	3	10	0	0	0	0.860632	Q96S53	US/Low	TKL			Pancreas
SLK	166	0	0	0	14	3	0	90	290	15	2	11	0	0	0	0.859224	Q9H2G2	BS/Low	STE			Skin
CDK18	101	0	0	0	10	4	0	22	413	6	39	4	0	0	0	0.856963	Q07002	US/Low	CMGC		Breast
CAMK1G	111	0	0	0	5	4	0	3	258	7	0	4	1	2	2	0.852113	Q96NX5	US/Low	CAMK		Breast
NME5	0	0	0	0	3	3	0	1	210	13	1	13	11	2	1	0.851115	P56597	BS/Low	NDK			Skin
SIK1	202	0	0	0	9	1	0	19	210	24	1	24	13	2	0	0.850041	P57059	BS/Low	CAMK
BRD3	0	0	0	0	15	4	0	40	434	6	2	5	0	0	0	0.848357	Q15059	BS/Low	Atypical			Ovary
NME7	0	0	0	0	4	2	0	9	416	9	40	14	6	2	2	0.84352	Q9Y5B8	BS/Low	NDK		Breast
NME6	0	0	0	0	6	4	0	0	612	11	0	9	0	0	0	0.841574	O75414	BS/Low	NDK			Breast
STRADB	25	1	1	13	7	3	0	5	348	8	6	14	0	0	0	0.841271	Q9C0K7	BS/Low	STE			Breast
MARK1	268	0	0	0	21	2	0	51	618	16	0	12	0	0	0	0.83888	Q9P0L2	BS/Low	CAMK		Breast	Pancreas
PDK1	0	0	0	5	11	3	1	14	283	11	2	12	0	0	0	0.835263	Q15118	BS/Low	Atypical		Ovary
TEX14	331	0	0	0	8	2	0	22	396	13	6	13	8	2	1	0.832077	Q8IWB6	BS/Low	Other		Ganglia	Ovary
PAN3	0	0	1	5	11	2	0	17	800	13	20	13	0	0	0	0.830959	Q58A45	BS/Low	Other			Breast
PRKX	58	0	0	0	14	3	0	5	209	17	5	16	0	0	0	0.829655	P51817	BS/Low	AGC		Breast	Skin
TP53RK	0	0	0	0	11	4	2	9	201	9	3	0	0	0	0	0.82661	Q96S44	US/Low	Other		Pancreas
CDC42BPB	311	0	0	0	18	3	0	53	213	14	0	10	0	0	0	0.825349	Q9Y5S2	US/Low	AGC			Breast
TESK1	103	1	1	4	6	4	0	16	208	12	1	7	0	0	0	0.818667	Q15569	US/Low	TKL
BMP2K	49	0	0	0	14	3	0	57	618	10	0	7	0	0	0	0.813428	Q9NSY1	BS/Low	Other			Skin
MYO3A	702	0	0	0	5	2	0	22	264	14	0	17	5	2	1	0.808688	Q8NEV4	BS/Low	STE		Ovary
WEE2	134	0	0	0	4	4	1	5	83	11	0	11	0	0	0	0.799335	P0C1S8	US/Low	Other		Skin
GRK7	173	0	0	0	6	2	0	6	115	7	0	15	1	4	1	0.797871	Q8WTQ7	BS/Low	AGC		Ovary
ERN2	283	0	0	0	4	2	0	3	205	17	0	20	1	2	1	0.795221	Q76MJ5	US/Low	Other		Breast
GUCY2F	322	0	0	6	5	3	1	6	116	16	0	10	1	0	1	0.793537	P51841	BS/Low	RGC		Breast	Skin
EPHB1	1020	0	0	0	15	2	2	23	138	28	9	0	0	0	0	0.787998	P54762	BS/Low	TK	EphA2_TM	Ovary		RTK
NRK	427	0	0	0	6	2	0	25	585	7	0	12	7	2	1	0.787817	Q7Z2Y5	US/Low	STE		Breast	Skin
MAP3K13	459	0	0	0	9	2	0	13	1080	14	5	11	0	0	0	0.78661	O43283	BS/Low	TKL		Lung
CDK15	96	0	0	0	7	3	0	4	930	9	15	6	0	0	0	0.784541	Q96Q40	US/Low	CMGC			Breast
MAP3K6	8	0	0	0	9	2	0	19	600	8	0	11	3	2	1	0.782813	O95382	BS/Low	STE			Breast
TBCK	171	0	0	0	7	4	0	9	597	12	0	0	0	0	0	0.781844	Q8TEA7	US/Low	Other			Ovary
STK32A	84	0	0	0	6	3	0	4	555	6	0	5	4	2	0	0.77702	Q8WU08	US/Low	AGC		Pancreas	Skin
FASTK	0	0	0	0	7	2	0	5	728	9	8	6	8	2	1	0.776165	Q14296	US/Low	Atypical		Skin
INSRR	797	0	0	0	5	3	0	18	2	11	0	10	1	2	1	0.77456	P14616	BS/Low	TK		Skin
CDKL3	55	0	0	0	2	4	0	2	254	11	24	7	0	0	0	0.770493	Q8IVW4	US/Low	CMGC			Breast
SIK2	172	0	0	0	13	3	1	23	136	10	3	8	1	0	1	0.770386	Q9H0K1	BS/Low	CAMK			Ganglia
TLK1	112	0	0	0	18	2	0	44	696	11	5	9	0	0	0	0.764516	Q9UKI8	US/Low	Other		Ovary
AURKC	94	0	0	0	14	3	0	10	629	16	6	0	0	0	0	0.764256	Q9UQB9	BS/Low	Other		Pancreas
PDK3	0	0	0	5	18	2	0	5	392	15	0	13	0	0	0	0.762601	Q15120	BS/Low	Atypical		Breast	Pancreas
MLKL	107	0	0	0	16	2	0	19	238	10	2	6	3	2	2	0.759475	Q8NB16	BS/Low	TKL			Breast
MAP3K2	163	0	0	0	19	2	0	38	141	16	2	11	5	0	2	0.75883	Q9Y2U5	BS/Low	STE
PEAK1	609	0	0	0	11	3	0	105	210	8	0	8	0	0	0	0.757361	Q9H792	BS/Low	Other
DYRK4	158	0	0	0	7	4	0	13	268	8	10	5	0	0	0	0.757324	Q9NR20	US/Low	CMGC		Kidney
STK38	105	0	0	0	16	3	0	29	141	12	4	9	0	0	0	0.750975	Q15208	BS/Low	AGC		Skin	Pancreas
MAP4K2	119	0	0	0	14	2	0	19	394	16	4	16	0	0	0	0.747127	Q12851	BS/Low	STE			Pancreas
SNRK	322	0	0	0	11	3	1	31	432	7	0	5	0	0	0	0.746864	Q9NRH2	BS/Low	CAMK			Breast
KSR2	362	0	0	0	7	3	0	22	388	10	0	9	2	0	2	0.742393	Q6VAB6	BS/Low	TKL		Kidney
MYO3B	352	0	0	0	4	2	0	13	1344	8	0	11	0	0	0	0.740258	Q8WXR4	BS/Low	STE		Ovary
MAP3K21	316	0	0	0	9	3	0	31	567	9	3	6	0	0	0	0.732307	Q5TCX8	BS/Low	TKL
ULK3	66	0	0	0	9	3	0	11	670	9	0	7	0	0	0	0.731857	Q6PHR2	BS/Low	Other			Breast
NME4	0	0	1	3	9	2	1	9	420	12	6	13	0	0	0	0.730798	O00746	BS/Low	NDK		Breast	Pancreas
LMTK2	326	0	0	0	10	2	0	48	204	15	1	16	5	0	1	0.729402	Q8IWU2	BS/Low	TK		Skin
DYRK3	129	0	0	0	6	2	0	19	258	15	0	10	2	2	1	0.729105	O43781	US/Low	CMGC		Skin
RIOK3	0	0	0	0	6	3	0	23	424	19	8	4	0	0	0	0.728937	O14730	US/Low	Atypical
CDKL1	92	0	0	0	5	4	0	2	404	6	0	5	0	0	0	0.720066	Q00532	US/Low	CMGC		Pancreas	Breast
DAPK2	82	1	1	3	15	2	0	8	256	19	6	9	0	0	0	0.719768	Q9UIK4	BS/Low	CAMK			Breast
COQ8B	0	0	0	0	7	4	0	1	394	5	0	4	0	0	0	0.715073	Q96D53	US/Low	Atypical
CAMK1D	96	0	0	0	12	2	0	15	414	17	0	14	0	0	0	0.709981	Q8IU85	US/Low	CAMK		Ovary	Skin
MAPK4	205	0	0	0	7	2	1	15	78	13	1	7	1	2	1	0.709602	P31152	US/Low	CMGC			Pancreas
WNK2	458	0	0	0	11	2	0	44	756	10	0	9	0	0	0	0.707338	Q9Y3S1	US/Low	Other			Ovary
NME8	0	0	0	0	6	3	0	3	205	13	0	14	0	0	0	0.698657	Q8N427	BS/Low	NDK
NEK10	136	0	0	0	5	3	0	6	791	10	0	4	0	0	0	0.698628	Q6ZWH5	US/Low	Other			Breast
BLVRA	0	0	1	3	15	3	0	24	206	7	1	5	0	0	0	0.698359	P53004	BS/Low	Atypical		Pancreas
SRMS	111	0	0	4	3	2	0	2	195	11	1	11	1	2	1	0.686186	Q9H3Y6	BS/Low	TK		Breast
NME3	0	0	0	0	4	3	1	7	136	10	4	11	0	0	0	0.684985	Q13232	BS/Low	NDK		Breast	Pancreas
MOK	68	0	0	0	6	2	0	7	1260	11	0	4	0	0	0	0.684145	Q9UQ07	BS/Low	CMGC			Breast
MAP3K9	282	0	0	0	10	2	0	30	262	15	2	13	1	0	1	0.681139	P80192	BS/Low	TKL		Pancreas	Kidney
CDKL2	113	0	0	0	4	4	0	4	133	9	0	5	0	0	0	0.681101	Q92772	US/Low	CMGC			Skin
HASPIN	0	0	0	0	16	1	2	31	376	11	2	12	0	0	0	0.675869	Q8TF76	BS/Low	Other
STK19	0	0	0	0	8	3	0	1	748	4	0	5	0	0	0	0.672496	P49842	BS/Low	Atypical		Skin	Pancreas
TSSK2	64	0	0	0	11	3	0	6	131	10	2	9	0	0	0	0.665153	Q96PF2	BS/Low	CAMK
ICK	100	0	0	0	11	2	0	20	422	14	2	11	0	0	0	0.661621	Q9UPZ9	BS/Low	CMGC
MAST3	155	0	0	0	9	3	0	61	210	8	1	4	0	0	0	0.653364	O60307	US/Low	AGC		Pancreas
VRK3	95	0	0	0	11	2	0	30	618	8	3	9	0	0	0	0.649444	Q8IV63	BS/Low	CK1		Pancreas
CAMKV	235	0	0	0	6	3	0	8	618	6	0	4	0	0	0	0.646486	Q8NCB2	US/Low	CAMK			Breast
CDK3	66	0	0	0	5	3	0	12	85	18	2	6	0	0	0	0.64154	Q00526	BS/Low	CMGC		Ganglia	Ovary
CDK17	84	0	0	0	10	3	0	32	276	7	2	4	0	0	0	0.641375	Q00537	US/Low	CMGC		Kidney
STK33	300	0	0	0	9	3	0	20	368	7	0	4	0	0	0	0.641188	Q9BYT3	US/Low	CAMK			Pancreas
ADCK2	0	0	0	0	3	4	0	4	209	3	0	5	0	0	0	0.640996	Q7Z695	US/Low	Atypical		Skin
EPHA10	319	0	0	0	4	2	2	2	561	7	12	4	0	0	0	0.633493	Q5JZY3	BS/Low	TK			Pancreas	RTK
MAST1	656	0	0	0	4	3	0	34	211	9	1	7	0	0	0	0.63346	Q9Y2H9	BS/Low	AGC
TTBK1	317	0	0	0	6	3	0	25	364	6	0	6	0	0	0	0.631455	Q5TCY1	US/Low	CK1			Pancreas
PRAG1	0	0	0	0	8	3	0	67	121	5	0	6	0	0	0	0.623289	Q86YV5	US/Low	Other
NEK3	0	0	0	0	12	2	0	16	421	11	2	9	0	0	0	0.62276	P51956	BS/Low	Other
FJX1	0	0	0	0	3	2	0	2	131	2	0	2	1	4	1	0.608279	Q86VR8	BS/Low	PKL			Pancreas
TSSK6	88	0	0	0	4	2	0	0	117	9	1	7	5	2	1	0.606384	Q9BXA6	US/Low	CAMK		Ovary
SBK1	84	0	0	0	1	4	0	6	119	5	0	3	0	0	0	0.60552	Q52WX2	BS/Low	Other		Breast
MOS	153	0	0	0	3	3	0	4	132	17	20	0	0	0	0	0.603178	P00540	BS/Low	Other		Bone
RPS6KC1	0	0	0	0	12	2	0	41	418	7	0	6	0	0	0	0.583179	Q96S38	US/Low	AGC		Breast	Pancreas
FAM198B	0	0	0	0	5	3	0	5	636	0	0	2	0	0	0	0.570103	Q6UWH4	BS/Low	PKL			Kidney
HIPK4	130	0	0	0	3	3	0	8	110	8	1	8	0	0	0	0.570098	Q8NE63	US/Low	CMGC
STKLD1	102	0	0	0	5	3	0	6	351	3	0	5	0	0	0	0.566025	Q8NE28	US/Low	Other
HUNK	178	0	0	0	2	2	0	10	192	7	0	5	1	2	1	0.564111	P57058	BS/Low	CAMK
NEK11	65	0	0	0	9	1	1	6	532	12	4	10	0	0	0	0.563776	Q8NG66	US/Low	Other		Ovary
PKN3	160	0	0	0	8	2	1	27	119	11	3	5	0	0	0	0.561404	Q6P5Z2	US/Low	AGC			Ovary
SCYL2	143	0	0	0	9	2	0	17	211	10	2	10	0	0	0	0.560952	Q6P3W7	US/Low	Other		Kidney
MYLK4	114	0	0	0	4	3	0	0	370	6	0	3	0	0	0	0.559468	Q86YV6	BS/Low	CAMK		Skin
CDK19	104	1	2	2	7	2	0	8	274	9	0	8	0	0	0	0.557122	Q9BWU1	BS/Low	CMGC			Skin
MAP3K19	347	0	0	0	4	2	0	10	750	5	0	7	0	0	0	0.556712	Q56UN5	BS/Low	STE
SBK2	103	0	0	0	3	3	0	0	76	5	0	9	0	0	0	0.540202	P0C263	US/Low	Other
TTBK2	212	0	0	0	11	2	0	41	402	8	6	0	0	0	0	0.540008	Q6IQ55	US/Low	CK1			Skin
TSSK1B	289	0	0	0	9	2	0	10	204	9	1	9	0	0	0	0.537441	Q9BXA7	US/Low	CAMK			Breast
PDIK1L	49	0	0	0	5	3	0	8	201	5	2	3	0	0	0	0.536397	Q8N165	US/Low	Other			Breast
TSSK4	80	0	0	0	4	2	0	5	354	11	3	9	0	0	0	0.535125	Q6SA08	US/Low	CAMK			Skin
STK31	336	0	0	0	5	2	0	19	582	7	0	5	0	0	0	0.53511	Q9BXU1	US/Low	Other		Skin
TAF1L	0	20	0	0	3	1	0	23	77	14	0	0	0	0	0	0.529242	Q8IZX4	BS/Low	Atypical
CLK4	70	0	0	0	9	2	0	17	211	9	4	7	0	0	0	0.527818	Q9HAZ1	US/Low	CMGC		Pancreas
STYK1	124	0	0	0	8	2	0	6	129	14	1	7	0	0	0	0.524343	Q6J9G0	BS/Low	TK		Kidney
ADCK5	0	0	0	0	4	3	0	5	188	3	1	4	0	0	0	0.513836	Q3MIX3	US/Low	Atypical		Breast
CSNK1G2	85	0	0	4	13	1	0	26	216	15	3	6	0	0	0	0.512933	P78368	US/Low	CK1			Ovary
RPS6KL1	0	0	0	0	5	2	0	3	567	5	0	5	0	0	0	0.494565	Q9Y6S9	US/Low	AGC			Kidney
ALPK1	0	0	0	0	8	2	0	8	408	3	0	6	0	0	0	0.486951	Q96QP1	BS/Low	Atypical			Ovary
TSSK3	42	0	0	0	4	2	0	5	115	10	11	8	0	0	0	0.485936	Q96PN8	US/Low	CAMK			Pancreas
SCYL3	114	0	0	0	5	2	0	14	414	5	8	4	0	0	0	0.484014	Q8IZE3	US/Low	Other		Breast
CDC42BPG	299	0	0	0	4	2	0	28	188	8	1	6	0	0	0	0.473069	Q6DT37	US/Low	AGC			Pancreas
SGK494	0	0	0	0	3	3	0	2	2	4	0	4	0	0	0	0.470054	Q96LW2	US/Low	AGC
STK32C	95	0	0	0	6	2	0	9	356	6	0	4	0	0	0	0.465929	Q86UX6	US/Low	AGC			Skin
STK32B	150	0	0	0	5	2	0	2	410	6	0	4	0	0	0	0.463199	Q9NY57	US/Low	AGC			Breast
MAP3K15	230	0	0	0	5	2	0	12	249	6	0	5	0	0	0	0.451077	Q6ZN16	BS/Low	STE		Breast	Skin
TNNI3K	327	0	0	0	7	1	0	14	32	15	8	11	0	0	0	0.443417	Q59H18	BS/Low	TKL			Pancreas
ALPK3	0	0	0	0	4	2	0	37	207	4	0	5	0	0	0	0.43714	Q96L96	US/Low	Atypical
CDK11A	105	1	1	6	7	1	0	60	8	13	8	0	0	0	0	0.425581	Q9UQ88	BS/Low	CMGC			Pancreas
TRIM66	0	0	0	0	3	2	0	5	412	1	0	5	1	0	0	0.422386	O15016	BS/Low	Atypical			Pancreas
NEK5	198	0	0	0	3	2	0	2	81	7	0	7	0	0	0	0.416233	Q6P3R8	US/Low	Other			Breast
DCLK3	237	0	0	0	3	2	0	6	193	7	0	4	0	0	0	0.41531	Q9C098	BS/Low	CAMK			Breast
NIM1K	140	0	0	0	5	2	0	2	116	6	0	5	0	0	0	0.412669	Q8IY84	US/Low	CAMK
LMTK3	228	0	0	0	4	2	0	9	115	6	0	5	0	0	0	0.412543	Q96Q04	US/Low	TK
ALPK2	0	0	0	0	5	2	0	10	192	3	0	5	0	0	0	0.410067	Q86TB3	US/Low	Atypical			Pancreas
STK35	65	0	0	0	5	2	0	15	205	4	0	3	0	0	0	0.407406	Q8TDR2	BS/Low	Other		Pancreas
PRKY	12	0	0	0	4	1	0	3	130	4	0	16	0	0	0	0.36895	O43930	US/Low	AGC			Lymphoid
NRBP2	71	0	0	0	5	1	0	5	372	8	0	6	0	0	0	0.365113	Q9NSY0	US/Low	Other		Breast
ANKK1	172	0	0	0	4	2	0	8	3	4	0	3	0	0	0	0.353874	Q8NFD2	BS/Low	TKL			Ganglia
FAM198A	0	0	0	0	4	2	0	9	193	0	0	2	0	0	0	0.350342	Q9UFP1	BS/Low	PKL			Breast
CDKL4	44	0	0	0	2	2	0	1	4	5	0	4	0	0	0	0.344487	Q5MAI5	US/Low	CMGC			Pancreas
SBK3	0	0	0	0	2	2	0	0	1	4	0	5	0	0	0	0.343952	P0C264	US/Low	Other
STK17A	70	0	0	0	10	1	0	9	138	9	0	0	0	0	0	0.314442	Q9UEE5	US/Low	CAMK		Pancreas
NME9	0	0	0	0	2	1	0	1	567	6	0	0	0	0	0	0.30252	Q86XW9	BS/Low	NDK		Ovary
CSNK1A1L	141	0	0	0	4	1	0	16	2	8	0	0	0	0	0	0.236712	Q8N752	BS/Low	CK1	Pkinase		Breast
PSKH2	161	0	0	0	2	1	0	6	115	6	0	0	0	0	0	0.219078	Q96QS6	US/Low	CAMK		Bone

## Sheet: Annotation score
	Annotation score in each category																ProKinO					PRO		iPTMnet	neXtProt			MGI
Gene	Mutation_Score	Reaction_Score	Complex_Score	Pathway_Score	PubMed_Score	Homologs_Score	Modification_Score	Modification_iPTMnet_Score	Expression_Score	GO_Score	PPI_Score	GO_Mouse_Score	Phenotype_Score	Expression_Mouse_Score	PubMed_Mouse_Score	Score	Mutation	Reaction	Complex	Pathway	PubMed	Homologs	Modification	Modification	Expression	GO	PPI	GO	Phenotype	Expression	PubMed
EGFR	0.318142	0.785714	0.514286	0.386555	0.779661	0.25	0.333333	0.108736	0.171678	0.822222	1	0.537736	0.633065	0.875	0.3	7.81613	13682	66	90	46	92	2	6	117	845	111	468	57	157	14	18
FGFR2	0.0104869	0.190476	0.4	0.428571	0.686441	0.375	0.111111	0.0315985	1	0.785185	0.245726	1	1	0.125	0.5	6.8896	451	16	70	51	81	3	2	34	4922	106	115	106	248	2	30
JAK2	1	0.964286	1	0.159664	0.262712	0.375	0.222222	0.0315985	0.0418529	0.718519	0.0106838	0.858491	0.193548	0.125	0.15	6.11358	43006	81	175	19	31	3	4	34	206	97	5	91	48	2	9
KIT	0.103451	0.345238	0.177143	0.268908	0.5	0.5	0.222222	0.0408922	0.132873	0.592593	0.307692	0.726415	0.870968	0.25	1	6.03839	4449	29	31	32	59	4	4	44	654	80	144	77	216	4	60
FGFR1	0.0162768	0.154762	0.16	0.478992	0.669492	0.625	0.111111	0.035316	0.895977	0.481481	0.583333	0.584906	0.616935	0.25	0.2	5.86358	700	13	28	57	79	5	2	38	4410	65	273	62	153	4	12
FYN	0.00344138	0.857143	0.508571	0.554622	0.457627	0.5	0.277778	0.0334572	0.128403	0.496296	0.185897	0.481132	0.258065	0.125	0.35	5.21743	148	72	89	66	54	4	5	36	632	67	87	51	64	2	21
AKT1	0.0136028	0.178571	0.0914286	0.579832	0.686441	0.375	0.333333	0.0418216	0.0595286	1	0.149573	0.981132	0.205645	0.375	0.133333	5.20424	585	15	16	69	81	3	6	45	293	135	70	104	51	6	8
SRC	0.00239501	0.630952	0.388571	0.445378	0.559322	0.625	0.277778	0.0362454	0.0824868	0.911111	0.179487	0.650943	0.125	0.25	0.0333333	5.198	103	53	68	53	66	5	5	39	406	123	84	69	31	4	2
ERBB2	0.0126959	0.297619	0.262857	0.344538	0.355932	0.5	0.5	0.0604089	0.231207	0.362963	0.948718	0.377358	0.173387	0.125	0.166667	4.71935	546	25	46	41	42	4	9	65	1138	49	444	40	43	2	10
BRAF	0.992048	0.0595238	0.0628571	0.159664	0.29661	0.5	0.388889	0.0501859	0.0408371	0.362963	0.0235043	0.396226	0.302419	0.875	0.133333	4.64406	42664	5	11	19	35	4	7	54	201	49	11	42	75	14	8
GSK3B	0.00227875	0.119048	0.0514286	0.327731	0.40678	0.875	0.277778	0.0334572	0.0853312	0.592593	0.111111	0.613208	0.16129	0.625	0.2	4.48203	98	10	9	39	48	7	5	36	420	80	52	65	40	10	12
MAPK1	0.00209273	0.107143	0.0571429	0.957983	0.559322	0.625	0.333333	0.0269517	0.0601382	0.562963	0.0641026	0.490566	0.145161	0.375	0.1	4.4669	90	9	10	114	66	5	6	29	296	76	30	52	36	6	6
MTOR	0	0.0595238	0.0114286	0.394958	0.550847	1	0.0555556	0.0687732	0.0408371	0.8	0.025641	0.632075	0.233871	0.375	0.15	4.39851	0	5	2	47	65	8	1	74	201	108	12	67	58	6	9
LYN	0.00281356	0.357143	0.182857	0.243697	0.550847	0.375	0.166667	0.0446097	0.0828931	0.688889	0.0726496	0.867925	0.294355	0.25	0.2	4.38035	121	30	32	29	65	3	3	48	408	93	34	92	73	4	12
MAPK14	0.00134865	0.0833333	0.0742857	0.445378	0.601695	0.625	0.166667	0.0241636	0.187322	0.466667	0.213675	0.556604	0.189516	0.5	0.183333	4.31899	58	7	13	53	71	5	3	26	922	63	100	59	47	8	11
CDK1	0.000976608	0.369048	0.24	1	0.398305	0.75	0.444444	0.0408922	0.085128	0.444444	0.042735	0.169811	0.0322581	0.125	0.05	4.19304	42	31	42	119	47	6	8	44	419	60	20	18	8	2	3
PTK2	0.00469702	0.297619	0.165714	0.184874	0.576271	0.375	0.333333	0.0659851	0.283218	0.459259	0.269231	0.5	0.258065	0.25	0.15	4.17327	202	25	29	22	68	3	6	71	1394	62	126	53	64	4	9
RAF1	0.00353439	0.0357143	0.0228571	0.588235	0.474576	0.75	0.611111	0.0613383	0.0861438	0.333333	0.123932	0.283019	0.387097	0.25	0.1	4.11089	152	3	4	70	56	6	11	66	424	45	58	30	96	4	6
ABL1	0.0435056	0.0833333	0.0457143	0.10084	0.601695	0.5	0.166667	0.0957249	0.0885819	0.755556	0.145299	0.735849	0.266129	0.25	0.166667	4.04556	1871	7	8	12	71	4	3	103	436	102	68	78	66	4	10
FGFR3	0.0850812	0.166667	0.274286	0.428571	0.525424	0.375	0	0.0204461	0.16985	0.22963	0.017094	0.5	0.709677	0.25	0.266667	4.01839	3659	14	48	51	62	3	0	22	836	31	8	53	176	4	16
TGFBR1	0.00346463	0.321429	0.257143	0.151261	0.381356	0.375	0.277778	0.0148699	0.129825	0.651852	0.0192308	0.688679	0.125	0.375	0.116667	3.88855	149	27	45	18	45	3	5	16	639	88	9	73	31	6	7
SYK	0.00481328	0.333333	0.16	0.218487	0.262712	0.5	0.222222	0.0464684	0.0828931	0.496296	0.0811966	0.622642	0.262097	0.375	0.166667	3.83483	207	28	28	26	31	4	4	50	408	67	38	66	65	6	10
LCK	0.00337162	0.47619	0.234286	0.478992	0.415254	0.375	0.277778	0.045539	0.125559	0.288889	0.147436	0.377358	0.141129	0.25	0.133333	3.77011	145	40	41	57	49	3	5	49	618	39	69	40	35	4	8
ATM	0	0.0238095	0.0342857	0.218487	0.745763	0.5	0.277778	0.0845725	0.0418529	0.466667	0.025641	0.433962	0.423387	0.125	0.35	3.75121	0	2	6	26	88	4	5	91	206	63	12	46	105	2	21
TGFBR2	0.00506906	0.357143	0.24	0.151261	0.330508	0.5	0.166667	0.0195167	0.0552621	0.622222	0.0213675	0.679245	0.112903	0.375	0.1	3.73616	218	30	42	18	39	4	3	21	272	84	10	72	28	6	6
CDK2	0.00116263	0.440476	0.228571	0.352941	0.559322	0.625	0.222222	0.0241636	0.0837058	0.237037	0.0683761	0.320755	0.125	0.25	0.0666667	3.6054	50	37	40	42	66	5	4	26	412	32	32	34	31	4	4
IRAK1	0.00523183	0.559524	0.325714	0.319328	0.262712	0.25	0.444444	0.0260223	0.175945	0.259259	0.0769231	0.273585	0.016129	0.5	0.0666667	3.56148	225	47	57	38	31	2	8	28	866	35	36	29	4	8	4
STK11	0.00797563	0.0119048	0.00571429	0.134454	0.466102	1	0.333333	0.0241636	0.0841121	0.362963	0.0512821	0.433962	0.262097	0.125	0.25	3.55306	343	1	1	16	55	8	6	26	414	49	24	46	65	2	15
PDGFRB	0.00825466	0.202381	0.137143	0.260504	0.483051	0.375	0.111111	0.0325279	0.0603413	0.562963	0.0683761	0.54717	0.318548	0.25	0.133333	3.5507	355	17	24	31	57	3	2	35	297	76	32	58	79	4	8
PRKDC	0	0.0119048	0.0114286	0.0588235	0.576271	0.5	0.111111	0.29461	0.0845185	0.362963	0.0641026	0.45283	0.520161	0.125	0.316667	3.49039	0	1	2	7	68	4	2	317	416	49	30	48	129	2	19
CDK5	0.00123239	0.047619	0.0685714	0.0840336	0.40678	0.75	0.111111	0.017658	0.0832995	0.592593	0.0299145	0.783019	0.0846774	0.375	0.05	3.48551	53	4	12	10	48	6	2	19	410	80	14	83	21	6	3
PDGFRA	0.0290192	0.190476	0.131429	0.260504	0.338983	0.375	0.111111	0.0371747	0.132263	0.333333	0.0448718	0.584906	0.395161	0.375	0.1	3.43923	1248	16	23	31	40	3	2	40	651	45	21	62	98	6	6
PDPK1	0.00158117	0.238095	0.108571	0.529412	0.364407	0.875	0	0.0334572	0.217391	0.288889	0.0320513	0.311321	0.205645	0.125	0.0833333	3.41415	68	20	19	63	43	7	0	36	1070	39	15	33	51	2	5
MAPK3	0.00311584	0.0952381	0.0628571	0.92437	0.398305	0.25	0.222222	0.0223048	0.0883787	0.474074	0.0769231	0.45283	0.0483871	0.125	0.1	3.34401	134	8	11	110	47	2	4	24	435	64	36	48	12	2	6
CHUK	0.00302283	0.154762	0.0685714	0.579832	0.279661	0.5	0.166667	0.0130112	0.0160504	0.266667	0.0320513	0.198113	0.439516	0.375	0.166667	3.25959	130	13	12	69	33	4	3	14	79	36	15	21	109	6	10
TTN	0.183812	0.047619	0.0285714	0.0504202	0.330508	0.25	0	1	0.568265	0.281481	0.5	0	0	0	0	3.24068	7905	4	5	6	39	2	0	1076	2797	38	234	0	0	0	0
IKBKB	0.00381342	0.166667	0.0914286	0.411765	0.491525	0.5	0.111111	0.063197	0.16985	0.222222	0.128205	0.179245	0.0564516	0.5	0.0833333	3.17881	164	14	16	49	58	4	2	68	836	30	60	19	14	8	5
RET	0.00811515	0	0	0	0.754237	0.375	0.166667	0.0334572	0.0832995	0.296296	0.017094	0.349057	0.46371	0.125	0.5	3.17193	349	0	0	0	89	3	3	36	410	40	8	37	115	2	30
GTF2F1	0	1	0.542857	0.294118	0.220339	0.75	0.0555556	0.0539033	0.0424624	0.0888889	0.0042735	0.103774	0	0	0	3.15617	0	84	95	35	26	6	1	58	209	12	2	11	0	0	0
MAP3K7	0.00272055	0.154762	0.131429	0.369748	0.372881	0.5	0.333333	0.035316	0.11215	0.192593	0.119658	0.235849	0.104839	0.375	0.0833333	3.12361	117	13	23	44	44	4	6	38	552	26	56	25	26	6	5
MAP2K1	0.00553411	0.0357143	0.0114286	0.663866	0.271186	0.5	0.388889	0.0288104	0.0885819	0.333333	0.0384615	0.490566	0.0604839	0.125	0.05	3.09185	238	3	2	79	32	4	7	31	436	45	18	52	15	2	3
CHEK2	0.0113473	0	0	0.0672269	0.5	0.625	0.222222	0.0399628	0.538805	0.311111	0.416667	0.254717	0.0322581	0	0.0666667	3.08598	488	0	0	8	59	5	4	43	2652	42	195	27	8	0	4
PRKCA	0.00395294	0.047619	0.0342857	0.546218	0.338983	0.75	0.222222	0.0418216	0.0424624	0.251852	0.00854701	0.443396	0.0322581	0.25	0.0666667	3.08029	170	4	6	65	40	6	4	45	209	34	4	47	8	4	4
LRRK2	0.0174162	0	0	0	0.449153	0.25	0	0.0910781	0.0392117	0.814815	0.160256	0.839623	0.137097	0.125	0.15	3.07365	749	0	0	0	53	2	0	98	193	110	75	89	34	2	9
CDK7	0.00232526	0.52381	0.268571	0.436975	0.338983	0.75	0.111111	0.0167286	0.0205201	0.155556	0.00213675	0.141509	0.016129	0.25	0.0166667	3.05102	100	44	47	52	40	6	2	18	101	21	1	15	4	4	1
PTK2B	0.00730131	0.0238095	0.0171429	0.0504202	0.398305	0.375	0.166667	0.0501859	0.0837058	0.762963	0.0128205	0.90566	0.0282258	0.125	0.0333333	3.04054	314	2	3	6	47	3	3	54	412	103	6	96	7	2	2
ERBB4	0.0179975	0.416667	0.36	0.302521	0.440678	0.25	0.111111	0.0399628	0.170662	0.348148	0.0683761	0.377358	0.0725806	0	0.05	3.02606	774	35	63	36	52	2	2	43	840	47	32	40	18	0	3
NTRK2	0.0119053	0	0	0.0420168	0.135593	0.5	0.166667	0.0260223	0.303535	0.296296	0	0.396226	0.370968	0.375	0.4	3.02423	512	0	0	5	16	4	3	28	1494	40	0	42	92	6	24
BUB1	0.00432498	0.0714286	0.0571429	0.0756303	0.228814	0.75	1	0.0771375	0.126168	0.125926	0.0128205	0.122642	0.149194	0.125	0.0666667	2.99289	186	6	10	9	27	6	18	83	621	17	6	13	37	2	4
INSR	0.0172069	0.130952	0.0685714	0.0756303	1	0.25	0	0.0557621	0.0867534	0.407407	0.0512821	0.490566	0.104839	0.125	0.116667	2.98064	740	11	12	9	118	2	0	60	427	55	24	52	26	2	7
PLK1	0.00323211	0.321429	0.177143	0.268908	0.627119	0.375	0.222222	0.0436803	0.0428688	0.311111	0.0363248	0.339623	0.0443548	0.125	0.0166667	2.95468	139	27	31	32	74	3	4	47	211	42	17	36	11	2	1
FGFR4	0.00541785	0.119048	0.12	0.411765	0.288136	0.5	0.277778	0.0167286	0.124949	0.192593	0	0.226415	0.00806452	0.625	0.0333333	2.94923	233	10	21	49	34	4	5	18	615	26	0	24	2	10	2
AKT2	0.00244152	0.130952	0.0685714	0.588235	0.288136	0.375	0.166667	0.0306691	0.058716	0.259259	0.0128205	0.377358	0.0967742	0.375	0.116667	2.94727	105	11	12	70	34	3	3	33	289	35	6	40	24	6	7
CDK9	0.00118588	0.321429	0.154286	0.327731	0.559322	0.75	0.166667	0.0381041	0.0816741	0.259259	0.0598291	0.226415	0	0	0	2.9459	51	27	27	39	66	6	3	41	402	35	28	24	0	0	0
CHEK1	0.00160443	0.0119048	0.00571429	0.10084	0.542373	1	0.111111	0.0390335	0.0847217	0.185185	0.0705128	0.216981	0.0403226	0.5	0.0333333	2.94364	69	1	1	12	64	8	2	42	417	25	33	23	10	8	2
BTK	0.00397619	0.285714	0.148571	0.151261	0.610169	0.25	0.277778	0.0408922	0.0837058	0.281481	0.0384615	0.207547	0.221774	0.125	0.216667	2.943	171	24	26	18	72	2	5	44	412	38	18	22	55	2	13
PRKACA	0.00227875	0.178571	0.0857143	0.579832	0.347458	0.375	0.222222	0.0223048	0.0865502	0.303704	0.0299145	0.292453	0.0403226	0.25	0.1	2.91632	98	15	15	69	41	3	4	24	426	41	14	31	10	4	6
BMPR1A	0.00441799	0.0952381	0.0571429	0.0168067	0.127119	0.375	0.333333	0.00557621	0.0428688	0.525926	0.00641026	0.566038	0.0524194	0.625	0.05	2.8833	190	8	10	2	15	3	6	6	211	71	3	60	13	10	3
PRKCD	0.00623169	0.0238095	0.0114286	0.403361	0.305085	0.375	0.222222	0.0539033	0.0816741	0.42963	0.034188	0.386792	0.16129	0.25	0.133333	2.87795	268	2	2	48	36	3	4	58	402	58	16	41	40	4	8
BUB1B	0	0.154762	0.102857	0.168067	0.29661	0.5	0.555556	0.0473978	0.0822836	0.111111	0.0384615	0.0943396	0.241935	0.375	0.1	2.86838	0	13	18	20	35	4	10	51	405	15	18	10	60	6	6
ERBB3	0.0190206	0.178571	0.114286	0.285714	0.161017	0.375	0	0.0464684	0.220439	0.266667	0.267094	0.216981	0.326613	0.25	0.116667	2.84454	818	15	20	34	19	3	0	50	1085	36	125	23	81	4	7
PRKCZ	0.00583639	0.0833333	0.102857	0.159664	0.29661	0.375	0.166667	0.00929368	0.127387	0.37037	0.0769231	0.45283	0.0443548	0.5	0.0333333	2.80446	251	7	18	19	35	3	3	10	627	50	36	48	11	8	2
FLT1	0.0108822	0.0238095	0.0171429	0.0420168	0.364407	0.5	0.0555556	0.0390335	0.348436	0.22963	0.205128	0.292453	0.0967742	0.375	0.183333	2.7836	468	2	3	5	43	4	1	42	1715	31	96	31	24	6	11
RIPK1	0.00276706	0.166667	0.154286	0.184874	0.322034	0.25	0.222222	0.0371747	0.0824868	0.355556	0.0683761	0.424528	0.0766129	0.375	0.0333333	2.75592	119	14	27	22	38	2	4	40	406	48	32	45	19	6	2
CAMK2D	0.00160443	0.0714286	0.0571429	0.12605	0.186441	0.625	0.0555556	0.0269517	0.247867	0.318519	0.192308	0.245283	0.0282258	0.5	0.0666667	2.74904	69	6	10	15	22	5	1	29	1220	43	90	26	7	8	4
JAK3	0.0167884	0.214286	0.125714	0.0588235	0.228814	0.25	0.0555556	0.0288104	0.121292	0.281481	0.0192308	0.40566	0.358871	0.375	0.166667	2.70699	722	18	22	7	27	2	1	31	597	38	9	43	89	6	10
NTRK1	0.00702228	0.297619	0.154286	0.134454	0.305085	0.375	0.111111	0.0157993	0.168631	0.407407	0.034188	0.5	0.112903	0	0.0833333	2.70684	302	25	27	16	36	3	2	17	830	55	16	53	28	0	5
JAK1	0.00841743	0.654762	0.434286	0.12605	0.135593	0.375	0.111111	0.0381041	0.0418529	0.17037	0.0042735	0.169811	0.254032	0.125	0.05	2.69866	362	55	76	15	16	3	2	41	206	23	2	18	63	2	3
MET	0.0149281	0.047619	0.0342857	0.0420168	0.432203	0.375	0.111111	0.0585502	0.130435	0.2	0.294872	0.358491	0.241935	0.125	0.2	2.66645	642	4	6	5	51	3	2	63	642	27	138	38	60	2	12
PINK1	0.00204623	0	0	0	0.338983	0.375	0.111111	0.00557621	0.0902072	0.6	0.025641	0.54717	0.133065	0.25	0.15	2.6288	88	0	0	0	40	3	2	6	444	81	12	58	33	4	9
IRAK4	0.00334837	0.47619	0.257143	0.168067	0.288136	0.375	0.277778	0.0157993	0.0824868	0.133333	0.0128205	0.141509	0.0766129	0.25	0.0666667	2.62489	144	40	45	20	34	3	5	17	406	18	6	15	19	4	4
AURKB	0.00369716	0.0952381	0.0742857	0.10084	0.398305	0.625	0.222222	0.0306691	0.203169	0.222222	0.0747863	0.207547	0.0927419	0.25	0.0166667	2.61739	159	8	13	12	47	5	4	33	1000	30	35	22	23	4	1
MAPK8	0.00172069	0	0	0.352941	0.254237	0.5	0	0.0195167	0.211296	0.259259	0.0961538	0.358491	0.137097	0.25	0.15	2.59071	74	0	0	42	30	4	0	21	1040	35	45	38	34	4	9
ZAP70	0.00467377	0.0357143	0.0171429	0.0420168	0.347458	0.5	0.222222	0.0687732	0.123121	0.207407	0.0448718	0.254717	0.21371	0.375	0.133333	2.59016	201	3	3	5	41	4	4	74	606	28	21	27	53	6	8
PRKCE	0.00320885	0.0119048	0.00571429	0.260504	0.20339	0.75	0.111111	0.0288104	0.039618	0.37037	0.00641026	0.443396	0.0524194	0.25	0.05	2.58686	138	1	1	31	24	6	2	31	195	50	3	47	13	4	3
KDR	0.0159513	0.0357143	0.0228571	0.0588235	0.474576	0.375	0.166667	0.0250929	0.131654	0.333333	0.0833333	0.518868	0.0725806	0.125	0.133333	2.57278	686	3	4	7	56	3	3	27	648	45	39	55	18	2	8
RPS6KB1	0.00160443	0	0	0.117647	0.279661	0.375	0.166667	0.0269517	0.189557	0.385185	0.0641026	0.443396	0.0564516	0.375	0.0833333	2.56456	69	0	0	14	33	3	3	29	933	52	30	47	14	6	5
STK4	0.00169744	0.0238095	0.0342857	0.0168067	0.305085	0.625	0.0555556	0.0381041	0.0861438	0.303704	0.0726496	0.386792	0.129032	0.375	0.1	2.55367	73	2	6	2	36	5	1	41	424	41	34	41	32	6	6
PRKAA1	0.00167418	0.0357143	0.0171429	0.117647	0.347458	0.5	0.0555556	0.0427509	0.0837058	0.474074	0.132479	0.528302	0.0403226	0.125	0.0333333	2.53516	72	3	3	14	41	4	1	46	412	64	62	56	10	2	2
MAPK9	0.00102311	0	0	0.243697	0.20339	0.5	0.0555556	0.0148699	0.214344	0.17037	0.17094	0.367925	0.0806452	0.375	0.133333	2.53109	44	0	0	29	24	4	1	16	1055	23	80	39	20	6	8
DDR1	0.00376692	0.0119048	0.0114286	0.0168067	0.262712	0.375	0.0555556	0.0213755	0.217391	0.185185	0.0213675	0.207547	0.0564516	1	0.05	2.49649	162	1	2	2	31	3	1	23	1070	25	10	22	14	16	3
BMPR1B	0.00548761	0.0952381	0.0571429	0.0168067	0.101695	0.625	0.222222	0.00557621	0.0828931	0.259259	0.00854701	0.377358	0.129032	0.375	0.1	2.46126	236	8	10	2	12	5	4	6	408	35	4	40	32	6	6
ACVR2B	0.00483653	0.190476	0.137143	0.0504202	0.0677966	0.625	0.166667	0.00464684	0.0404307	0.318519	0.00213675	0.415094	0.120968	0.25	0.05	2.44413	208	16	24	6	8	5	3	5	199	43	1	44	30	4	3
MARK2	0.00413896	0	0	0	0.271186	0.375	0.0555556	0.0697026	0.656644	0.192593	0.205128	0.150943	0.270161	0.125	0.0666667	2.44272	178	0	0	0	32	3	1	75	3232	26	96	16	67	2	4
CDK4	0.00134865	0.0714286	0.0571429	0.12605	0.228814	0.5	0.166667	0.0120818	0.0296627	0.288889	0.0683761	0.273585	0.185484	0.375	0.05	2.43453	58	6	10	15	27	4	3	13	146	39	32	29	46	6	3
PAK2	0.00325536	0.154762	0.0685714	0.226891	0.262712	0.5	0.277778	0.0539033	0.0440878	0.222222	0.0384615	0.264151	0.0322581	0.25	0.0333333	2.43239	140	13	12	27	31	4	5	58	217	30	18	28	8	4	2
PRKCQ	0.0063247	0.142857	0.08	0.226891	0.279661	0.375	0.166667	0.0260223	0.0810646	0.2	0.0512821	0.339623	0.145161	0.125	0.183333	2.42889	272	12	14	27	33	3	3	28	399	27	24	36	36	2	11
RIPK2	0.00206948	0.107143	0.0571429	0.310924	0.220339	0.25	0.111111	0.0241636	0.0812678	0.42963	0.0299145	0.443396	0.0362903	0.25	0.0666667	2.42006	89	9	10	37	26	2	2	26	400	58	14	47	9	4	4
MAP2K7	0.0040692	0	0	0.226891	0.161017	0.5	0.111111	0.0223048	0.171678	0.162963	0.0512821	0.179245	0.0282258	0.75	0.05	2.41879	175	0	0	27	19	4	2	24	845	22	24	19	7	12	3
TAF1	0	0.238095	0.137143	0.12605	0.245763	0.5	0	0.0483271	0.516863	0.385185	0.0512821	0.169811	0	0	0	2.41852	0	20	24	15	29	4	0	52	2544	52	24	18	0	0	0
PAK1	0.002302	0.130952	0.08	0.184874	0.347458	0.5	0.222222	0.0520446	0.0837058	0.296296	0.0384615	0.377358	0.0241935	0	0.05	2.38987	99	11	14	22	41	4	4	56	412	40	18	40	6	0	3
HIPK2	0.00560387	0	0	0	0.322034	0.25	0.0555556	0.0371747	0.131044	0.348148	0.025641	0.386792	0.120968	0.625	0.0666667	2.37463	241	0	0	0	38	2	1	40	645	47	12	41	30	10	4
ABL2	0.00595266	0.047619	0.0228571	0.0336134	0.262712	0.25	0	0.080855	0.382162	0.222222	0.288462	0.433962	0.0403226	0.25	0.05	2.37074	256	4	4	4	31	2	0	87	1881	30	135	46	10	4	3
BMPR2	0.00462726	0.0952381	0.0514286	0.0168067	0.177966	0.25	0.0555556	0.0297398	0.0873629	0.466667	0.00854701	0.45283	0.165323	0.375	0.116667	2.35376	199	8	9	2	21	2	1	32	430	63	4	48	41	6	7
EIF2AK3	0.00923127	0.0238095	0.0114286	0.0252101	0.0932203	0.625	0.0555556	0.035316	0.0430719	0.333333	0.0042735	0.481132	0.16129	0.375	0.0666667	2.34354	397	2	2	3	11	5	1	38	212	45	2	51	40	6	4
STK3	0.00220899	0.0238095	0.0342857	0.0168067	0.245763	0.75	0.111111	0.0260223	0.0837058	0.251852	0.0683761	0.292453	0.00806452	0.375	0.05	2.33946	95	2	6	2	29	6	2	28	412	34	32	31	2	6	3
IGF1R	0.00785937	0.0952381	0.0571429	0.0420168	0.457627	0.375	0	0.0399628	0.0434783	0.2	0.0277778	0.367925	0.149194	0.375	0.0833333	2.32155	338	8	10	5	54	3	0	43	214	27	13	39	37	6	5
CSF1R	0.0136725	0	0	0	0.347458	0.375	0.111111	0.0241636	0.0865502	0.325926	0	0.386792	0.217742	0.375	0.05	2.31342	588	0	0	0	41	3	2	26	426	44	0	41	54	6	3
YES1	0.00223225	0.22619	0.12	0.159664	0.177966	0.625	0.111111	0.0399628	0.0440878	0.177778	0.0384615	0.188679	0.00403226	0.375	0.0166667	2.30683	96	19	21	19	21	5	2	43	217	24	18	20	1	6	1
TRIM28	0	0.0119048	0.00571429	0.0168067	0.474576	0.375	0.111111	0.0938662	0.0918326	0.311111	0.0384615	0.358491	0.100806	0.25	0.0666667	2.30635	0	1	1	2	56	3	2	101	452	42	18	38	25	4	4
TEK	0.0135795	0.154762	0.08	0.0252101	0.29661	0.375	0.111111	0.0167286	0.121292	0.348148	0.0448718	0.424528	0.0685484	0.125	0.0833333	2.28872	584	13	14	3	35	3	2	18	597	47	21	45	17	2	5
MYLK	0.0121611	0.0119048	0.00571429	0.0168067	0.313559	0.5	0.0555556	0.052974	0.493905	0.118519	0.0470085	0.188679	0.016129	0.375	0.0666667	2.27458	523	1	1	2	37	4	1	57	2431	16	22	20	4	6	4
AKT3	0.00527833	0.107143	0.0514286	0.453782	0.262712	0.375	0.166667	0.0195167	0.0877692	0.103704	0.00854701	0.0943396	0.0645161	0.375	0.05	2.2254	227	9	9	54	31	3	3	21	432	14	4	10	16	6	3
ACVR1	0.00344138	0	0	0	0.0762712	0.5	0.111111	0.0027881	0.0434783	0.422222	0	0.471698	0.149194	0.375	0.0666667	2.22187	148	0	0	0	9	4	2	3	214	57	0	50	37	6	4
ACVR1B	0.00302283	0.0595238	0.0571429	0.0420168	0.186441	0.375	0.222222	0.0120818	0.208249	0.266667	0.0320513	0.349057	0.0604839	0.25	0.05	2.17396	130	5	10	5	22	3	4	13	1025	36	15	37	15	4	3
PRKACB	0.00190671	0.047619	0.0171429	0.504202	0.110169	0.375	0.0555556	0.0325279	0.44169	0.111111	0.0641026	0.103774	0.0201613	0.25	0.0333333	2.1683	82	4	3	60	13	3	1	35	2174	15	30	11	5	4	2
CSK	0.00213924	0.107143	0.0628571	0.12605	0.20339	0.625	0.0555556	0.0213755	0.0440878	0.251852	0.0106838	0.330189	0.145161	0.125	0.05	2.16048	92	9	11	15	24	5	1	23	217	34	5	35	36	2	3
AURKA	0.00195322	0.0714286	0.0342857	0.0672269	0.483051	0.375	0.111111	0.0260223	0.0418529	0.244444	0.017094	0.301887	0.0846774	0.25	0.05	2.16003	84	6	6	8	57	3	2	28	206	33	8	32	21	4	3
HCK	0.0045575	0.0357143	0.0228571	0.109244	0.457627	0.25	0.111111	0.0241636	0.166599	0.251852	0.222222	0.226415	0.0927419	0.125	0.05	2.1501	196	3	4	13	54	2	2	26	820	34	104	24	23	2	3
MAP2K2	0.00465051	0.0357143	0.0114286	0.655462	0.177966	0.5	0.111111	0.0288104	0.0424624	0.162963	0.0106838	0.235849	0.0201613	0.125	0.0166667	2.13893	200	3	2	78	21	4	2	31	209	22	5	25	5	2	1
PRKCI	0.0031391	0.0238095	0.0228571	0.0756303	0.355932	0.625	0.0555556	0.0306691	0.0430719	0.251852	0.0277778	0.245283	0.0725806	0.25	0.0333333	2.11649	135	2	4	9	42	5	1	33	212	34	13	26	18	4	2
NTRK3	0.011231	0	0	0	0.0762712	0.5	0	0.0111524	0.210484	0.296296	0.0106838	0.339623	0.16129	0.375	0.116667	2.1087	483	0	0	0	9	4	0	12	1036	40	5	36	40	6	7
TBK1	0.00267405	0.25	0.102857	0.168067	0.423729	0.25	0.111111	0.0269517	0.0284437	0.192593	0.0470085	0.169811	0.153226	0.125	0.05	2.10147	115	21	18	20	50	2	2	29	140	26	22	18	38	2	3
CSNK1D	0.0017672	0.142857	0.0857143	0.0840336	0.372881	0.375	0	0.0297398	0.0837058	0.222222	0.0213675	0.245283	0.0241935	0.375	0.0333333	2.0971	76	12	15	10	44	3	0	32	412	30	10	26	6	6	2
EIF2AK2	0.00237176	0.0238095	0.0114286	0.0840336	0.576271	0.25	0.111111	0.0390335	0.0853312	0.288889	0.0683761	0.292453	0.0362903	0.125	0.1	2.0944	102	2	2	10	68	2	2	42	420	39	32	31	9	2	6
CAMK4	0.00388318	0.0357143	0.0171429	0.302521	0.220339	0.375	0.166667	0.0167286	0.0418529	0.133333	0	0.169811	0.205645	0.25	0.15	2.08864	167	3	3	36	26	3	3	18	206	18	0	18	51	4	9
ATR	0	0.0238095	0.0171429	0.092437	0.389831	0.5	0.0555556	0.045539	0.1282	0.192593	0.025641	0.198113	0.225806	0.125	0.0666667	2.08633	0	2	3	11	46	4	1	49	631	26	12	21	56	2	4
ITK	0.00592941	0.0595238	0.0285714	0.0588235	0.177966	0.5	0.111111	0.0427509	0.027631	0.155556	0.0042735	0.150943	0.112903	0.5	0.15	2.08598	255	5	5	7	21	4	2	46	136	21	2	16	28	8	9
ACVR2A	0.00479003	0.178571	0.114286	0.0504202	0.059322	0.5	0.166667	0.00464684	0.0853312	0.281481	0	0.339623	0.125	0.125	0.05	2.08514	206	15	20	6	7	4	3	5	420	38	0	36	31	2	3
PRKD2	0.00434823	0	0	0	0.237288	0.375	0	0.0511152	0.0585128	0.303704	0.0042735	0.367925	0.0241935	0.625	0.0166667	2.06803	187	0	0	0	28	3	0	55	288	41	2	39	6	10	1
PKN1	0.00418546	0	0	0	0.338983	0.375	0.111111	0.0464684	0.129825	0.244444	0.0641026	0.292453	0.0685484	0.375	0.0166667	2.06679	180	0	0	0	40	3	2	50	639	33	30	31	17	6	1
SGK1	0.00365065	0	0.00571429	0.0252101	0.491525	0.625	0.166667	0.010223	0.227753	0.207407	0.0106838	0.103774	0.0241935	0.125	0.0333333	2.06013	157	0	1	3	58	5	3	11	1121	28	5	11	6	2	2
CAMK2B	0.00399944	0.0714286	0.0571429	0.12605	0.135593	0.5	0.0555556	0.0381041	0.224299	0.162963	0.290598	0.198113	0.0282258	0.125	0.0333333	2.05041	172	6	10	15	16	4	1	41	1104	22	136	21	7	2	2
CAMK2A	0.00262754	0.119048	0.0914286	0.159664	0.0254237	0.25	0.111111	0.0213755	0.0540431	0.222222	0.0042735	0.198113	0.125	0.5	0.15	2.03433	113	10	16	19	3	2	2	23	266	30	2	21	31	8	9
PRKAA2	0.00885923	0.0595238	0.0457143	0.184874	0.262712	0.375	0.111111	0.0250929	0.0422592	0.303704	0.0534188	0.349057	0.0524194	0.125	0.0333333	2.03208	381	5	8	22	31	3	2	27	208	41	25	37	13	2	2
PRKCB	0.0132075	0.0119048	0.00571429	0.193277	0.194915	0.5	0.166667	0.0325279	0.0849248	0.259259	0.0128205	0.301887	0.0483871	0.125	0.0666667	2.01716	568	1	1	23	23	4	3	35	418	35	6	32	12	2	4
MAPKAPK2	0.00190671	0.047619	0.0228571	0.369748	0.288136	0.25	0.111111	0.0204461	0.0841121	0.214815	0.0128205	0.254717	0.104839	0.125	0.1	2.00813	82	4	4	44	34	2	2	22	414	29	6	27	26	2	6
ARAF	0.00306934	0	0	0	0.161017	0.5	0.166667	0.0548327	0.0869565	0.133333	0.0940171	0.103774	0.0604839	0.625	0.0166667	2.00582	132	0	0	0	19	4	3	59	428	18	44	11	15	10	1
EPHB2	0.0076501	0.0119048	0.00571429	0.0252101	0.144068	0.375	0.111111	0.0306691	0.124949	0.237037	0.00641026	0.349057	0.0645161	0.375	0.133333	2.00163	329	1	1	3	17	3	2	33	615	32	3	37	16	6	8
EPHA4	0.0147654	0	0	0	0.101695	0.375	0.111111	0.0167286	0.0591223	0.207407	0	0.273585	0.120968	0.5	0.216667	1.99705	635	0	0	0	12	3	2	18	291	28	0	29	30	8	13
FES	0.0103474	0.0833333	0.04	0.0672269	0.262712	0.25	0.0555556	0.0204461	0.164974	0.22963	0.042735	0.283019	0.169355	0.25	0.0666667	1.996	445	7	7	8	31	2	1	22	812	31	20	30	42	4	4
LATS2	0.00585965	0.0833333	0.0285714	0.0168067	0.135593	0.25	0.0555556	0.0343866	0.0404307	0.155556	0.0106838	0.141509	0.104839	0.875	0.05	1.98812	252	7	5	2	16	2	1	37	199	21	5	15	26	14	3
EIF2AK4	0.00523183	0	0	0	0.169492	0.75	0.111111	0.0260223	0.122511	0.251852	0	0.132075	0.0806452	0.25	0.0833333	1.98227	225	0	0	0	20	6	2	28	603	34	0	14	20	4	5
MAPK7	0.00425522	0	0	0.285714	0.101695	0.375	0.166667	0.0306691	0.167412	0.214815	0.017094	0.245283	0.169355	0.125	0.0666667	1.96963	183	0	0	34	12	3	3	33	824	29	8	26	42	2	4
ACVRL1	0.00351114	0	0	0	0.161017	0.375	0	0.00650558	0.026412	0.481481	0	0.490566	0.173387	0.125	0.116667	1.95955	151	0	0	0	19	3	0	7	130	65	0	52	43	2	7
RPS6KA5	0.00297633	0.0119048	0.00571429	0.277311	0.20339	0.5	0.111111	0.027881	0.102804	0.17037	0.0128205	0.188679	0.0241935	0.25	0.05	1.93916	128	1	1	33	24	4	2	30	506	23	6	20	6	4	3
BRSK2	0.00327861	0	0	0	0.169492	0.75	0.0555556	0.0269517	0.136327	0.177778	0	0.207547	0.00403226	0.375	0.0166667	1.92263	141	0	0	0	20	6	1	29	671	24	0	22	1	6	1
ILK	0.00125564	0.0238095	0.0114286	0.0336134	0.186441	0.375	0	0.0204461	0.0749695	0.385185	0.0641026	0.443396	0.108871	0.125	0.0666667	1.92019	54	2	2	4	22	3	0	22	369	52	30	47	27	2	4
KALRN	0.00767335	0.0119048	0.00571429	0.10084	0.110169	0.375	0.111111	0.0315985	0.255181	0.259259	0	0.0754717	0.149194	0.375	0.05	1.91812	330	1	1	12	13	3	2	34	1256	35	0	8	37	6	3
PLK4	0.00297633	0.119048	0.0628571	0.0756303	0.169492	0.625	0.0555556	0.0343866	0.12434	0.0740741	0.0320513	0.0849057	0.0483871	0.375	0.0333333	1.91704	128	10	11	9	20	5	1	37	612	10	15	9	12	6	2
FLT4	0.0113007	0.0119048	0.0114286	0.0336134	0.355932	0.5	0.0555556	0.0213755	0.0749695	0.22963	0.0192308	0.254717	0.108871	0.125	0.0833333	1.89686	486	1	2	4	42	4	1	23	369	31	9	27	27	2	5
FER	0.00339488	0.0119048	0.00571429	0.0168067	0.20339	0.375	0	0.0297398	0.125559	0.348148	0.00641026	0.5	0.00403226	0.25	0.0166667	1.89677	146	1	1	2	24	3	0	32	618	47	3	53	1	4	1
BRD4	0	0	0	0	0.364407	0.375	0	0.0724907	0.132873	0.133333	0.0448718	0.179245	0.0725806	0.5	0.0166667	1.89147	0	0	0	0	43	3	0	78	654	18	21	19	18	8	1
NME1	0	0	0.0342857	0.0252101	0.194915	0.625	0.0555556	0.0213755	0.0178789	0.162963	0.0512821	0.396226	0.0322581	0.25	0.0166667	1.88362	0	0	6	3	23	5	1	23	88	22	24	42	8	4	1
RPS6KA3	0.00376692	0.0119048	0.00571429	0.369748	0.29661	0.25	0.166667	0.0427509	0.0430719	0.177778	0.00213675	0.132075	0.169355	0.125	0.0833333	1.87991	162	1	1	44	35	2	3	46	212	24	1	14	42	2	5
ERN1	0.00816165	0.047619	0.0228571	0.0252101	0.101695	0.375	0	0.0148699	0.0837058	0.281481	0.0299145	0.339623	0.0685484	0.375	0.1	1.87369	351	4	4	3	12	3	0	16	412	38	14	36	17	6	6
LIMK1	0.002302	0.047619	0.0285714	0.0840336	0.245763	0.5	0.0555556	0.0204461	0.163348	0.133333	0.0512821	0.103774	0.0403226	0.375	0.0166667	1.86802	99	4	5	10	29	4	1	22	804	18	24	11	10	6	1
CSNK1E	0.00206948	0.142857	0.0857143	0.0840336	0.186441	0.5	0	0.0297398	0.0442909	0.192593	0.0192308	0.160377	0.00806452	0.375	0.0333333	1.86374	89	12	15	10	22	4	0	32	218	26	9	17	2	6	2
ROR2	0.00846394	0.0357143	0.0228571	0.0420168	0.101695	0.25	0.0555556	0.0139405	0.0412434	0.266667	0.00641026	0.254717	0.491935	0.125	0.133333	1.84955	364	3	4	5	12	2	1	15	203	36	3	27	122	2	8
SCYL1	0.00562712	0	0	0	0.110169	0.75	0	0.0139405	0.248679	0.0592593	0	0.0471698	0.189516	0.375	0.05	1.84936	242	0	0	0	13	6	0	15	1224	8	0	5	47	6	3
CSNK1A1	0.00153467	0.119048	0.0457143	0.0336134	0.161017	0.75	0.0555556	0.0325279	0.100975	0.140741	0.0320513	0.103774	0.00403226	0.25	0.0166667	1.84725	66	10	8	4	19	6	1	35	497	19	15	11	1	4	1
AXL	0.00699902	0	0	0	0.245763	0.375	0.111111	0.0260223	0.0845185	0.340741	0.0128205	0.367925	0.00806452	0.25	0.0166667	1.84563	301	0	0	0	29	3	2	28	416	46	6	39	2	4	1
CAMK2G	0.00174394	0.0714286	0.0571429	0.12605	0.152542	0.5	0.0555556	0.0343866	0.270215	0.162963	0.0213675	0.113208	0.0120968	0.25	0.0166667	1.84537	75	6	10	15	18	4	1	37	1330	22	10	12	3	4	1
MAP3K5	0.00655722	0.0119048	0.00571429	0.0252101	0.423729	0.375	0.0555556	0.0269517	0.0593255	0.303704	0.0641026	0.292453	0.016129	0.125	0.05	1.84134	282	1	1	3	50	3	1	29	292	41	30	31	4	2	3
EPHA2	0.00609217	0	0	0	0.29661	0.25	0.166667	0.0557621	0.0568874	0.355556	0.017094	0.358491	0.0604839	0.125	0.0833333	1.83198	262	0	0	0	35	2	3	60	280	48	8	38	15	2	5
WNK1	0.00971957	0	0	0	0.237288	0.375	0.0555556	0.0715613	0.254978	0.2	0.025641	0.141509	0.133065	0.25	0.0666667	1.82098	418	0	0	0	28	3	1	77	1255	27	12	15	33	4	4
RPS6KA1	0.00283681	0.0119048	0.00571429	0.369748	0.245763	0.5	0.166667	0.0418216	0.142625	0.155556	0.025641	0.150943	0	0	0	1.81922	122	1	1	44	29	4	3	45	702	21	12	16	0	0	0
RPS6KA2	0.00513882	0.0119048	0.00571429	0.369748	0.101695	0.25	0.166667	0.0288104	0.131044	0.0888889	0.025641	0.216981	0.0120968	0.375	0.0166667	1.806	221	1	1	44	12	2	3	31	645	12	12	23	3	6	1
RIPK3	0.0027438	0.0238095	0.0171429	0.10084	0.144068	0.5	0.0555556	0.0130112	0.0696871	0.288889	0.0448718	0.339623	0.0282258	0.125	0.05	1.80347	118	2	3	12	17	4	1	14	343	39	21	36	7	2	3
TYK2	0.00718504	0.261905	0.205714	0.0588235	0.101695	0.25	0.111111	0.0157993	0.0434783	0.111111	0.0106838	0.113208	0.125	0.25	0.133333	1.79905	309	22	36	7	12	2	2	17	214	15	5	12	31	4	8
NPR2	0.00967307	0	0	0	0.144068	0.5	0.0555556	0.010223	0.0865502	0.162963	0	0.169811	0.350806	0.125	0.183333	1.79798	416	0	0	0	17	4	1	11	426	22	0	18	87	2	11
IRAK2	0.00339488	0.214286	0.154286	0.260504	0.059322	0.5	0.0555556	0.00743494	0.0381959	0.111111	0.0128205	0.150943	0.0362903	0.125	0.05	1.77914	146	18	27	31	7	4	1	8	188	15	6	16	9	2	3
DYRK1A	0.00409245	0	0	0.0336134	0.186441	0.625	0	0.0297398	0.218407	0.162963	0.0641026	0.179245	0.0967742	0.125	0.05	1.77538	176	0	0	4	22	5	0	32	1075	22	30	19	24	2	3
GRK2	0.00281356	0.0357143	0.0114286	0.260504	0.0932203	0.375	0.166667	0.0334572	0.0420561	0.148148	0.00854701	0.207547	0.0927419	0.25	0.0333333	1.76118	121	3	2	31	11	3	3	36	207	20	4	22	23	4	2
ROCK1	0.00576664	0.0238095	0.00571429	0.10084	0.279661	0.25	0.0555556	0.045539	0.0449004	0.266667	0.0192308	0.226415	0.0846774	0.25	0.1	1.75878	248	2	1	12	33	2	1	49	221	36	9	24	21	4	6
MAPK11	0.00111612	0.0833333	0.0742857	0.394958	0.161017	0.375	0.0555556	0.00743494	0.0568874	0.103704	0.00854701	0.122642	0.0120968	0.25	0.05	1.75658	48	7	13	47	19	3	1	8	280	14	4	13	3	4	3
DMPK	0.00206948	0	0	0	0.228814	0.25	0	0.00650558	0.514425	0.140741	0.025641	0.160377	0.0685484	0.25	0.1	1.74712	89	0	0	0	27	2	0	7	2532	19	12	17	17	4	6
DAPK1	0.0081384	0.0119048	0.00571429	0.0252101	0.271186	0.375	0.0555556	0.0241636	0.170866	0.185185	0.0769231	0.188679	0.0403226	0.25	0.05	1.73885	350	1	1	3	32	3	1	26	841	25	36	20	10	4	3
CSNK2A1	0.00190671	0.0119048	0.0228571	0.0840336	0.262712	1	0	0.0315985	0.0861438	0.162963	0.0683761	0	0	0	0	1.7325	82	1	4	10	31	8	0	34	424	22	32	0	0	0	0
RYK	0	0.0119048	0.0114286	0.0336134	0.059322	0.875	0.0555556	0.0130112	0.0577001	0.214815	0	0.169811	0.0725806	0.125	0.0166667	1.71641	0	1	2	4	7	7	1	14	284	29	0	18	18	2	1
MAP4K4	0.00516207	0	0	0.0252101	0.152542	0.5	0.0555556	0.105019	0.222064	0.0888889	0.0128205	0.132075	0.0241935	0.375	0.0166667	1.7152	222	0	0	3	18	4	1	113	1093	12	6	14	6	6	1
TNIK	0.0159745	0	0	0.0252101	0.186441	0.25	0	0.0650558	0.338074	0.125926	0.034188	0.207547	0.0725806	0.375	0.0166667	1.71266	687	0	0	3	22	2	0	70	1664	17	16	22	18	6	1
BCR	0	0.107143	0.0685714	0.0672269	0.245763	0.25	0.0555556	0.0929368	0.0877692	0.251852	0.017094	0.226415	0.0766129	0.125	0.0333333	1.70527	0	9	12	8	29	2	1	100	432	34	8	24	19	2	2
CDK6	0.00130214	0.047619	0.0228571	0.0840336	0.288136	0.25	0.0555556	0.0288104	0.0430719	0.251852	0.0192308	0.254717	0.177419	0.125	0.05	1.6996	56	4	4	10	34	2	1	31	212	34	9	27	44	2	3
MAP2K6	0.00179045	0	0	0.277311	0.245763	0.375	0.111111	0.0157993	0.0845185	0.17037	0.0128205	0.226415	0.0120968	0.125	0.0333333	1.69133	77	0	0	33	29	3	2	17	416	23	6	24	3	2	2
FLT3	0.038204	0	0	0	0.271186	0.25	0.0555556	0.0334572	0.0808614	0.251852	0.017094	0.245283	0.221774	0.125	0.1	1.69027	1643	0	0	0	32	2	1	36	398	34	8	26	55	2	6
GSK3A	0.00211598	0	0	0.302521	0.144068	0.25	0.166667	0.0362454	0.0438846	0.281481	0.0128205	0.349057	0.0483871	0	0.05	1.68725	91	0	0	36	17	2	3	39	216	38	6	37	12	0	3
PRKCG	0.00625494	0	0.0114286	0.369748	0.118644	0.375	0	0.017658	0.0572938	0.192593	0	0.226415	0.0524194	0.125	0.133333	1.68579	269	0	2	44	14	3	0	19	282	26	0	24	13	2	8
PRKG1	0.00572013	0.0238095	0.0171429	0.092437	0.228814	0.375	0.0555556	0.0167286	0.0977245	0.118519	0.025641	0.169811	0.177419	0.125	0.15	1.67932	246	2	3	11	27	3	1	18	481	16	12	18	44	2	9
MAP2K5	0.00160443	0	0	0.0336134	0.0762712	0.375	0	0.010223	0.167412	0.2	0.025641	0.226415	0.0443548	0.5	0.0166667	1.6772	69	0	0	4	9	3	0	11	824	27	12	24	11	8	1
MAPK10	0.00260429	0	0	0.243697	0.135593	0.375	0.0555556	0.0139405	0.126778	0.111111	0.0192308	0.0849057	0.0403226	0.375	0.0833333	1.66707	112	0	0	29	16	3	1	15	624	15	9	9	10	6	5
NLK	0.00179045	0.0119048	0.0114286	0.0336134	0.152542	0.5	0.0555556	0.00743494	0.0278342	0.155556	0.0235043	0.188679	0.0887097	0.375	0.0333333	1.66689	77	1	2	4	18	4	1	8	137	21	11	20	22	6	2
CDK8	0.00232526	0.0952381	0.0514286	0.268908	0.110169	0.75	0	0.00836431	0.0564811	0.0666667	0.0042735	0.0943396	0.016129	0.125	0.0166667	1.66599	100	8	9	32	13	6	0	9	278	9	2	10	4	2	1
TRIB3	0.00227875	0.0238095	0.0114286	0.378151	0.101695	0.375	0	0.00557621	0.0416497	0.177778	0.00854701	0.245283	0.0241935	0.25	0.0166667	1.66206	98	2	2	45	12	3	0	6	205	24	4	26	6	4	1
CDK16	0.00148816	0	0	0	0.118644	0.625	0	0.0390335	0.124949	0.0814815	0.025641	0.0943396	0.0322581	0.5	0.0166667	1.6595	64	0	0	0	14	5	0	42	615	11	12	10	8	8	1
PKN2	0.00376692	0	0	0	0.279661	0.625	0.0555556	0.0576208	0.219423	0.2	0.0106838	0.207547	0	0	0	1.65926	162	0	0	0	33	5	1	62	1080	27	5	22	0	0	0
KSR1	0.0045575	0	0	0	0.127119	0.375	0.222222	0.0343866	0.140593	0.0814815	0.00854701	0.0943396	0.0927419	0.375	0.0833333	1.63932	196	0	0	0	15	3	4	37	692	11	4	10	23	6	5
STK39	0.0026973	0	0	0	0.101695	0.5	0	0.0250929	0.059935	0.222222	0.0042735	0.226415	0.0645161	0.375	0.05	1.63185	116	0	0	0	12	4	0	27	295	30	2	24	16	6	3
NEK6	0.00146491	0.0238095	0.0114286	0.0672269	0.152542	0.375	0.0555556	0.0167286	0.151971	0.162963	0.136752	0.160377	0.0322581	0.25	0.0166667	1.61474	63	2	2	8	18	3	1	18	748	22	64	17	8	4	1
COL4A3BP	0	0.0595238	0.0228571	0.0336134	0.152542	0.5	0.0555556	0.0232342	0.0847217	0.140741	0.025641	0.160377	0.0725806	0.25	0.0333333	1.61472	0	5	4	4	18	4	1	25	417	19	12	17	18	4	2
CASK	0.00337162	0.0238095	0.0114286	0.0420168	0.101695	0.375	0	0.035316	0.263308	0.133333	0.102564	0.122642	0.0967742	0.25	0.0333333	1.59459	145	2	2	5	12	3	0	38	1296	18	48	13	24	4	2
TYRO3	0.00427847	0	0	0	0.144068	0.625	0	0.0139405	0.0418529	0.244444	0.017094	0.226415	0.00403226	0.25	0.0166667	1.58779	184	0	0	0	17	5	0	15	206	33	8	24	1	4	1
MAP2K3	0.00934753	0	0	0.210084	0.127119	0.375	0.111111	0.0204461	0.129825	0.111111	0.0320513	0.160377	0.016129	0.25	0.0333333	1.58593	402	0	0	25	15	3	2	22	639	15	15	17	4	4	2
MAPK6	0.00220899	0	0	0	0.110169	0.5	0.111111	0.035316	0.0442909	0.103704	0.0042735	0.0754717	0.0806452	0.5	0.0166667	1.58386	95	0	0	0	13	4	2	38	218	14	2	8	20	8	1
LATS1	0.00548761	0.0833333	0.0285714	0.0168067	0.169492	0.25	0.0555556	0.0446097	0.0845185	0.214815	0.0470085	0.179245	0.120968	0.25	0.0333333	1.58374	236	7	5	2	20	2	1	48	416	29	22	19	30	4	2
EEF2K	0	0	0	0.117647	0.186441	0.5	0.111111	0.0566914	0.0404307	0.155556	0	0.0754717	0.0564516	0.25	0.0333333	1.58313	0	0	0	14	22	4	2	61	199	21	0	8	14	4	2
SIK3	0.00578989	0	0	0	0.110169	0.375	0	0.0362454	0.167412	0.0444444	0.025641	0.103774	0.298387	0.375	0.0333333	1.5752	249	0	0	0	13	3	0	39	824	6	12	11	74	6	2
PRKD1	0.0155792	0	0	0.0336134	0.245763	0.375	0.0555556	0.0390335	0.0420561	0.37037	0.0128205	0.330189	0.016129	0	0.0333333	1.56944	670	0	0	4	29	3	1	42	207	50	6	35	4	0	2
SMG1	0	0.0238095	0.0171429	0.0420168	0.237288	0.5	0	0.0817844	0.114588	0.118519	0.017094	0.103774	0.137097	0.125	0.0333333	1.55145	0	2	3	5	28	4	0	88	564	16	8	11	34	2	2
EPHA7	0.0123471	0	0	0	0.0762712	0.5	0.111111	0.0241636	0.208249	0.192593	0.0106838	0.226415	0.0120968	0.125	0.05	1.54893	531	0	0	0	9	4	2	26	1025	26	5	24	3	2	3
NEK2	0.00139515	0.142857	0.0742857	0.0840336	0.271186	0.375	0	0.027881	0.166599	0.192593	0.042735	0.169811	0	0	0	1.54838	60	12	13	10	32	3	0	30	820	26	20	18	0	0	0
WEE1	0.00192996	0.0357143	0.00571429	0.151261	0.135593	0.5	0.111111	0.0427509	0.0853312	0.0888889	0.0128205	0.113208	0.0120968	0.25	0	1.54642	83	3	1	18	16	4	2	46	420	12	6	12	3	4	0
BAZ1B	0	0	0	0	0.194915	0.25	0	0.08829	0.0841121	0.148148	0.0042735	0.198113	0.165323	0.375	0.0333333	1.54151	0	0	0	0	23	2	0	95	414	20	2	21	41	6	2
MAP3K1	0.00695252	0.0357143	0.0114286	0.168067	0.110169	0.375	0.111111	0.0473978	0.0416497	0.111111	0.0149573	0.179245	0.116935	0.125	0.0833333	1.53807	299	3	2	20	13	3	2	51	205	15	7	19	29	2	5
MAP3K14	0	0	0	0.0420168	0.110169	0.375	0.166667	0.0157993	0.0274279	0.111111	0.0149573	0.160377	0.262097	0	0.233333	1.51896	0	0	0	5	13	3	3	17	135	15	7	17	65	0	14
CSNK2A2	0.00123239	0.0119048	0.0228571	0.0840336	0.161017	0.25	0	0.0148699	0.0298659	0.118519	0.00854701	0.122642	0.0443548	0.625	0.0166667	1.51151	53	1	4	10	19	2	0	16	147	16	4	13	11	10	1
EPHA3	0.0135562	0	0	0	0.127119	0.5	0.111111	0.0232342	0.0828931	0.125926	0	0.150943	0.0887097	0.25	0.0333333	1.50683	583	0	0	0	15	4	2	25	408	17	0	16	22	4	2
MAPK12	0.00113938	0.0238095	0.0228571	0.12605	0.186441	0.5	0.0555556	0.00464684	0.0570906	0.133333	0.017094	0.103774	0.00403226	0.25	0.0166667	1.50249	49	2	4	15	22	4	1	5	281	18	8	11	1	4	1
MAP2K4	0.0041157	0	0	0.252101	0.20339	0.375	0.0555556	0.0204461	0.0857375	0.155556	0.0042735	0.103774	0.0483871	0.125	0.0666667	1.5	177	0	0	30	24	3	1	22	422	21	2	11	12	2	4
EIF2AK1	0.00323211	0	0	0	0.118644	0.375	0	0.0148699	0.0889882	0.133333	0	0.198113	0.0443548	0.5	0.0166667	1.4932	139	0	0	0	14	3	0	16	438	18	0	21	11	8	1
ROCK2	0.0118588	0.0119048	0.00571429	0.0756303	0.211864	0.25	0.111111	0.0427509	0.0436814	0.266667	0	0.245283	0.0483871	0.125	0.0333333	1.48319	510	1	1	9	25	2	2	46	215	36	0	26	12	2	2
CDC7	0.00197647	0.0595238	0.0342857	0.10084	0.101695	0.5	0.0555556	0.0362454	0.0422592	0.125926	0.0042735	0.141509	0.00806452	0.25	0.0166667	1.47882	85	5	6	12	12	4	1	39	208	17	2	15	2	4	1
SGK3	0.00162768	0	0.00571429	0.0252101	0.271186	0.25	0	0.010223	0.0849248	0.148148	0.0042735	0.0471698	0.137097	0.375	0.116667	1.47724	70	0	1	3	32	2	0	11	418	20	2	5	34	6	7
PTK7	0.00504581	0	0	0	0.135593	0.5	0	0.0260223	0.16091	0.162963	0.0128205	0.141509	0.169355	0.125	0.0333333	1.47255	217	0	0	0	16	4	0	28	792	22	6	15	42	2	2
MARK3	0.00334837	0	0	0	0.144068	0.5	0.0555556	0.0697026	0.310037	0.0444444	0.104701	0.0283019	0.0645161	0.125	0.0166667	1.46634	144	0	0	0	17	4	1	75	1526	6	49	3	16	2	1
TRIO	0.00202297	0.0714286	0.0342857	0.134454	0.127119	0.25	0	0.0641264	0.213328	0.0666667	0.0106838	0.0660377	0.0322581	0.375	0.0166667	1.46408	87	6	6	16	15	2	0	69	1050	9	5	7	8	6	1
MAP3K4	0.0143701	0	0	0	0.110169	0.25	0	0.0390335	0.0556684	0.140741	0.0213675	0.169811	0.104839	0.5	0.05	1.456	618	0	0	0	13	2	0	42	274	19	10	18	26	8	3
TRIM24	0	0.047619	0.04	0.0420168	0.20339	0.25	0	0.0492565	0.0564811	0.214815	0	0.264151	0.0201613	0.25	0.0166667	1.45456	0	4	7	5	24	2	0	53	278	29	0	28	5	4	1
ULK1	0.00523183	0	0	0	0.20339	0.25	0.166667	0.0566914	0.0278342	0.148148	0.0149573	0.273585	0.0403226	0.25	0.0166667	1.45349	225	0	0	0	24	2	3	61	137	20	7	29	10	4	1
CIT	0.00958006	0	0	0	0.135593	0.25	0	0.0548327	0.166599	0.148148	0	0.179245	0.100806	0.375	0.0333333	1.45314	412	0	0	0	16	2	0	59	820	20	0	19	25	6	2
PAK3	0.00434823	0.0714286	0.0114286	0.0336134	0.118644	0.375	0.0555556	0.0223048	0.168224	0.162963	0.00854701	0.264151	0.00806452	0.125	0.0166667	1.44594	187	6	2	4	14	3	1	24	828	22	4	28	2	2	1
NEK1	0.00413896	0	0	0	0.127119	0.25	0	0.0418216	0.254774	0.103704	0.0384615	0.188679	0.133065	0.25	0.05	1.44176	178	0	0	0	15	2	0	45	1254	14	18	20	33	4	3
MAP3K12	0.00430173	0	0	0	0.0762712	0.375	0	0.0130112	0.0552621	0.140741	0.0042735	0.122642	0.0806452	0.5	0.0666667	1.43881	185	0	0	0	9	3	0	14	272	19	2	13	20	8	4
SPEG	0.0175092	0	0	0	0.0847458	0.375	0	0.0622677	0.167818	0.0592593	0.00854701	0.0660377	0.0564516	0.5	0.0166667	1.4143	753	0	0	0	10	3	0	67	826	8	4	7	14	8	1
DDR2	0.0123704	0.0119048	0.0114286	0.0168067	0.186441	0.375	0.0555556	0.017658	0.0274279	0.177778	0.0042735	0.198113	0.137097	0.125	0.05	1.40685	532	1	2	2	22	3	1	19	135	24	2	21	34	2	3
LIMK2	0.00320885	0	0	0.0420168	0.118644	0.375	0.111111	0.0195167	0.0865502	0.0814815	0.00641026	0.0660377	0.0806452	0.375	0.0333333	1.39896	138	0	0	5	14	3	2	21	426	11	3	7	20	6	2
IKBKE	0.00469702	0.119048	0.0457143	0.109244	0.211864	0.25	0.0555556	0.0157993	0.0507924	0.155556	0.0384615	0.122642	0.0403226	0.125	0.05	1.3947	202	10	8	13	25	2	1	17	250	21	18	13	10	2	3
GRK5	0.00248802	0.0119048	0.00571429	0.0420168	0.135593	0.5	0	0.0120818	0.0422592	0.133333	0	0.150943	0.0524194	0.25	0.05	1.38875	107	1	1	5	16	4	0	13	208	18	0	16	13	4	3
BRDT	0	0	0	0	0.0932203	0.375	0	0.0241636	0.208249	0.111111	0	0.132075	0.0362903	0.375	0.0333333	1.38844	0	0	0	0	11	3	0	26	1025	15	0	14	9	6	2
TRIM33	0	0.0238095	0.00571429	0.159664	0.161017	0.375	0	0.052974	0.0857375	0.0888889	0.00854701	0.0943396	0.0483871	0.25	0.0333333	1.38741	0	2	1	19	19	3	0	57	422	12	4	10	12	4	2
VRK1	0.00151142	0.0119048	0.00571429	0.092437	0.127119	0.5	0.0555556	0.0288104	0.0432751	0.125926	0.025641	0.169811	0.0524194	0.125	0.0166667	1.38179	65	1	1	11	15	4	1	31	213	17	12	18	13	2	1
TNK2	0.00985909	0	0	0	0.305085	0.375	0.0555556	0.0390335	0.127997	0.2	0.0641026	0.198113	0	0	0	1.37475	424	0	0	0	36	3	1	42	630	27	30	21	0	0	0
DCLK1	0.0164861	0	0	0	0.0847458	0.25	0	0.0288104	0.1731	0.148148	0	0.113208	0.0241935	0.5	0.0333333	1.37203	709	0	0	0	10	2	0	31	852	20	0	12	6	8	2
PRPF4B	0.00213924	0	0	0	0.20339	0.875	0	0.0966543	0.0422592	0.0666667	0.00854701	0.0660377	0	0	0	1.36069	92	0	0	0	24	7	0	104	208	9	4	7	0	0	0
BRD2	0	0	0	0	0.135593	0.5	0	0.0539033	0.0560748	0.0592593	0.017094	0.0566038	0.173387	0.25	0.05	1.35192	0	0	0	0	16	4	0	58	276	8	8	6	43	4	3
HIPK1	0.00432498	0	0	0	0.127119	0.25	0.0555556	0.0297398	0.175742	0.177778	0.017094	0.216981	0.0120968	0.25	0.0333333	1.34976	186	0	0	0	15	2	1	32	865	24	8	23	3	4	2
TEC	0.0036274	0.0714286	0.0342857	0.0756303	0.135593	0.25	0.111111	0.0167286	0.0386022	0.155556	0.0042735	0.179245	0.00403226	0.25	0.0166667	1.34678	156	6	6	9	16	2	2	18	190	21	2	19	1	4	1
MAST4	0.00737106	0	0	0	0.0677966	0.25	0	0.08829	0.212312	0.0518519	0	0.0377358	0.00403226	0.625	0	1.34439	317	0	0	0	8	2	0	95	1045	7	0	4	1	10	0
TRPM7	0	0	0	0.0336134	0.110169	0.25	0	0.0687732	0.0392117	0.0888889	0	0.150943	0.0685484	0.5	0.0333333	1.34348	0	0	0	4	13	2	0	74	193	12	0	16	17	8	2
SRPK3	0.00197647	0	0	0	0.0508475	0.5	0	0.00650558	0.104023	0.0814815	0.00854701	0.0566038	0.0120968	0.5	0.0166667	1.33875	85	0	0	0	6	4	0	7	512	11	4	6	3	8	1
MELK	0.00239501	0	0	0	0.237288	0.375	0	0.0594796	0.34295	0.148148	0.017094	0.150943	0	0	0	1.3333	103	0	0	0	28	3	0	64	1688	20	8	16	0	0	0
MKNK2	0.00151142	0	0	0	0.177966	0.5	0	0.0157993	0.0879724	0.125926	0.0042735	0.141509	0.00403226	0.25	0.0166667	1.32566	65	0	0	0	21	4	0	17	433	17	2	15	1	4	1
FAM20C	0	0	0	0	0.0932203	0.25	0	0.0139405	0.0800488	0.125926	0.0470085	0.141509	0.181452	0.375	0.0166667	1.32477	0	0	0	0	11	2	0	15	394	17	22	15	45	6	1
DAPK3	0.00253453	0.0119048	0.00571429	0.0252101	0.228814	0.375	0.0555556	0.0204461	0.0572938	0.244444	0.0128205	0.283019	0	0	0	1.32276	109	1	1	3	27	3	1	22	282	33	6	30	0	0	0
PRKCH	0.00325536	0.0119048	0.00571429	0.0756303	0.194915	0.25	0	0.0213755	0.0583096	0.148148	0	0.141509	0.125	0.25	0.0333333	1.3191	140	1	1	9	23	2	0	23	287	20	0	15	31	4	2
IRAK3	0.00353439	0	0	0	0.059322	0.25	0	0.0139405	0.0837058	0.222222	0	0.320755	0.0806452	0.25	0.0333333	1.31746	152	0	0	0	7	2	0	15	412	30	0	34	20	4	2
MAP3K11	0.00385993	0	0	0	0.152542	0.375	0	0.0381041	0.0589191	0.177778	0.00854701	0.207547	0.0282258	0.25	0.0166667	1.31719	166	0	0	0	18	3	0	41	290	24	4	22	7	4	1
PTK6	0.00174394	0	0	0	0.279661	0.25	0.166667	0.0139405	0.0830963	0.155556	0.042735	0.169811	0.0120968	0.125	0.0166667	1.31697	75	0	0	0	33	2	3	15	409	21	20	18	3	2	1
STK38L	0.00158117	0	0	0	0.0932203	0.625	0	0.0157993	0.0288501	0.0740741	0.0128205	0.0660377	0.00403226	0.375	0.0166667	1.31308	68	0	0	0	11	5	0	17	142	10	6	7	1	6	1
RPS6KB2	0.0041157	0	0	0.268908	0.101695	0.5	0.0555556	0.0204461	0.0579033	0.0888889	0	0.0660377	0.00403226	0.125	0.0166667	1.30925	177	0	0	32	12	4	1	22	285	12	0	7	1	2	1
TNK1	0.00172069	0	0	0	0.101695	0.375	0	0.0362454	0.0800488	0.125926	0.0042735	0.122642	0.0685484	0.375	0.0166667	1.30777	74	0	0	0	12	3	0	39	394	17	2	13	17	6	1
NPR1	0.00585965	0	0	0	0.0762712	0.375	0.0555556	0.0139405	0.0260057	0.207407	0	0.150943	0.120968	0.125	0.15	1.30695	252	0	0	0	9	3	1	15	128	28	0	16	30	2	9
PAK5	0.0104172	0.0238095	0.0114286	0.0336134	0.110169	0.5	0	0.0185874	0.0424624	0.118519	0.00641026	0.160377	0.00403226	0.25	0.0166667	1.30649	448	2	2	4	13	4	0	20	209	16	3	17	1	4	1
MERTK	0.00599916	0.0119048	0.00571429	0.0168067	0.127119	0.375	0.0555556	0.0185874	0.0420561	0.17037	0	0.150943	0.157258	0	0.166667	1.30398	258	1	1	2	15	3	1	20	207	23	0	16	39	0	10
EPHA5	0.013347	0	0	0	0.0677966	0.375	0.111111	0.0250929	0.0810646	0.111111	0	0.122642	0.00403226	0.375	0.0166667	1.30286	574	0	0	0	8	3	2	27	399	15	0	13	1	6	1
PLK3	0.00265079	0	0	0	0.271186	0.375	0	0.00836431	0.0414466	0.192593	0.00641026	0.198113	0.0443548	0.125	0.0333333	1.29845	114	0	0	0	32	3	0	9	204	26	3	21	11	2	2
MAPKAPK5	0.000837092	0.0238095	0.0171429	0.0252101	0.127119	0.375	0.111111	0.0111524	0.0865502	0.162963	0.0128205	0.169811	0.016129	0.125	0.0333333	1.29799	36	2	3	3	15	3	2	12	426	22	6	18	4	2	2
EPHA1	0.00604567	0	0	0	0.127119	0.25	0.0555556	0.017658	0.0715156	0.140741	0	0.179245	0.0443548	0.375	0.0166667	1.2839	260	0	0	0	15	2	1	19	352	19	0	19	11	6	1
MST1R	0.0122774	0	0	0	0.177966	0.25	0	0.0167286	0.248679	0.118519	0.0512821	0.0849057	0.0766129	0.125	0.116667	1.27864	528	0	0	0	21	2	0	18	1224	16	24	9	19	2	7
MASTL	0.00367391	0	0	0.0504202	0.152542	0.25	0.0555556	0.0650558	0.070703	0.111111	0	0.122642	0.00403226	0.375	0.0166667	1.2774	158	0	0	6	18	2	1	70	348	15	0	13	1	6	1
AMHR2	0.00360415	0	0	0	0.0677966	0.375	0	0.000929368	0.0798456	0.133333	0.00641026	0.150943	0.0322581	0.375	0.05	1.27512	155	0	0	0	8	3	0	1	393	18	3	16	8	6	3
GAK	0.00595266	0.047619	0.0228571	0.0336134	0.101695	0.25	0.0555556	0.0557621	0.0865502	0.148148	0.0128205	0.141509	0.0282258	0.25	0.0333333	1.27364	256	4	4	4	12	2	1	60	426	20	6	15	7	4	2
PLK2	0.00292982	0	0	0	0.110169	0.375	0	0.0167286	0.0442909	0.192593	0.0042735	0.198113	0.0443548	0.25	0.0333333	1.27179	126	0	0	0	13	3	0	18	218	26	2	21	11	4	2
CAMKK2	0.0027438	0	0	0	0.135593	0.25	0	0.0241636	0.301503	0.148148	0	0.0660377	0.0564516	0.25	0.0333333	1.26797	118	0	0	0	16	2	0	26	1484	20	0	7	14	4	2
MUSK	0.0063712	0.0119048	0.0114286	0.0168067	0.118644	0.375	0.0555556	0.0111524	0.0780171	0.133333	0.00641026	0.150943	0.100806	0.125	0.05	1.25137	274	1	2	2	14	3	1	12	384	18	3	16	25	2	3
STK16	0.00109287	0	0	0	0.059322	0.75	0	0.00557621	0.0416497	0.0888889	0.0769231	0.0943396	0.00806452	0.125	0	1.25086	47	0	0	0	7	6	0	6	205	12	36	10	2	2	0
TAOK1	0.00383667	0.0714286	0.0571429	0.0756303	0.220339	0.375	0	0.0334572	0.126778	0.133333	0	0.150943	0	0	0	1.24789	165	6	10	9	26	3	0	36	624	18	0	16	0	0	0
TRPM6	0	0	0	0.0336134	0.059322	0.375	0	0.0213755	0.286469	0.0592593	0	0.0849057	0.0604839	0.25	0.0166667	1.2471	0	0	0	4	7	3	0	23	1410	8	0	9	15	4	1
MYLK2	0.00395294	0	0	0	0.0338983	0.75	0	0.00557621	0.0379927	0.133333	0.00213675	0.132075	0.00403226	0.125	0.0166667	1.24466	170	0	0	0	4	6	0	6	187	18	1	14	1	2	1
MINK1	0.00397619	0	0	0.0252101	0.169492	0.375	0	0.0669145	0.218001	0.155556	0.0213675	0.207547	0	0	0	1.24306	171	0	0	3	20	3	0	72	1073	21	10	22	0	0	0
TRRAP	0	0	0.0114286	0.0252101	0.237288	0.5	0	0.0752788	0	0.0740741	0.017094	0.122642	0.0362903	0.125	0.0166667	1.24097	0	0	2	3	28	4	0	81	0	10	8	13	9	2	1
PRKG2	0.00483653	0.0238095	0.0171429	0.10084	0.0677966	0.375	0	0.010223	0.0568874	0.0740741	0	0.0660377	0.0524194	0.375	0.0166667	1.24073	208	2	3	12	8	3	0	11	280	10	0	7	13	6	1
FGR	0.00297633	0.0119048	0.00571429	0.0588235	0.152542	0.375	0	0.0213755	0.0412434	0.22963	0.0149573	0.264151	0.0120968	0	0.05	1.24041	128	1	1	7	18	3	0	23	203	31	7	28	3	0	3
MAP3K8	0.00216249	0.0119048	0.00571429	0.0672269	0.194915	0.25	0.111111	0.0111524	0.0843153	0.0666667	0.0213675	0.122642	0.112903	0.125	0.05	1.23708	93	1	1	8	23	2	2	12	415	9	10	13	28	2	3
MAPK13	0.00425522	0	0.00571429	0.10084	0.20339	0.375	0.0555556	0.0111524	0.0572938	0.118519	0.00854701	0.103774	0.0322581	0.125	0.0333333	1.23463	183	0	1	12	24	3	1	12	282	16	4	11	8	2	2
MAP3K3	0.00304609	0.0119048	0.0114286	0.0336134	0.110169	0.25	0	0.0334572	0.0841121	0.111111	0.017094	0.132075	0.0443548	0.375	0.0166667	1.23403	131	1	2	4	13	2	0	36	414	15	8	14	11	6	1
PIK3R4	0.0058829	0.0119048	0.0228571	0.168067	0.135593	0.375	0.0555556	0.0473978	0.0442909	0.111111	0.00213675	0.103774	0.00806452	0.125	0.0166667	1.2333	253	1	4	20	16	3	1	51	218	15	1	11	2	2	1
CDK12	0.00741757	0	0	0	0.194915	0.5	0	0.127323	0.126168	0.155556	0	0.113208	0	0	0	1.22459	319	0	0	0	23	4	0	137	621	21	0	12	0	0	0
CDC42BPA	0.00685951	0	0	0	0.152542	0.625	0	0.0539033	0.171881	0.0814815	0.025641	0.103774	0	0	0	1.22108	295	0	0	0	18	5	0	58	846	11	12	11	0	0	0
TRIB2	0.00244152	0	0	0	0.0508475	0.375	0	0.010223	0.0298659	0.0962963	0	0.113208	0.112903	0.375	0.0333333	1.19912	105	0	0	0	6	3	0	11	147	13	0	12	28	6	2
MAPKAPK3	0.00155792	0.047619	0.0285714	0.260504	0.152542	0.375	0	0.0213755	0.0282406	0.133333	0.0042735	0.141509	0	0	0	1.19453	67	4	5	31	18	3	0	23	139	18	2	15	0	0	0
NEK7	0.00158117	0.0238095	0.0114286	0.0672269	0.110169	0.5	0.0555556	0.0250929	0.0881755	0.0814815	0	0.0377358	0.0483871	0.125	0.0166667	1.19231	68	2	2	8	13	4	1	27	434	11	0	4	12	2	1
STK26	0.00204623	0	0	0.0252101	0.186441	0.5	0	0.0288104	0.127387	0.118519	0.0320513	0.160377	0	0	0	1.18084	88	0	0	3	22	4	0	31	627	16	15	17	0	0	0
ROS1	0.0178115	0	0	0	0.0847458	0.5	0	0.0343866	0.0262089	0.140741	0.0042735	0.150943	0.0403226	0.125	0.05	1.17443	766	0	0	0	10	4	0	37	129	19	2	16	10	2	3
BCKDK	0	0	0	0	0.110169	0.375	0.0555556	0.0157993	0.131044	0.0666667	0.00641026	0.0660377	0.0766129	0.25	0.0166667	1.16996	0	0	0	0	13	3	1	17	645	9	3	7	19	4	1
MYLK3	0.00560387	0	0	0	0.0508475	0.625	0	0.00650558	0.0406339	0.103704	0	0.0943396	0.0846774	0.125	0.0333333	1.16964	241	0	0	0	6	5	0	7	200	14	0	10	21	2	2
OBSCN	0.050179	0	0	0.0840336	0.101695	0.25	0	0.0901487	0.191995	0.111111	0.0213675	0.113208	0.0120968	0.125	0.0166667	1.1675	2158	0	0	10	12	2	0	97	945	15	10	12	3	2	1
FRK	0.00292982	0	0	0	0.101695	0.375	0	0.027881	0.0564811	0.0962963	0.017094	0.0943396	0.00403226	0.375	0.0166667	1.16742	126	0	0	0	12	3	0	30	278	13	8	10	1	6	1
STK17B	0.00158117	0	0	0	0.0423729	0.5	0	0.00743494	0.0416497	0.0666667	0	0.0754717	0.0362903	0.375	0.0166667	1.16313	68	0	0	0	5	4	0	8	205	9	0	8	9	6	1
VRK2	0.00202297	0.0119048	0.00571429	0.092437	0.144068	0.375	0	0.0204461	0.208655	0.103704	0.0747863	0.122642	0	0	0	1.16138	87	1	1	11	17	3	0	22	1027	14	35	13	0	0	0
BRSK1	0.00490629	0	0	0	0.110169	0.375	0.0555556	0.0241636	0.115807	0.140741	0	0.188679	0.00403226	0.125	0.0166667	1.16072	211	0	0	0	13	3	1	26	570	19	0	20	1	2	1
MKNK1	0	0	0	0.0504202	0.0762712	0.375	0.0555556	0.0167286	0.0871597	0.0962963	0.0192308	0.113208	0.00403226	0.25	0.0166667	1.16057	0	0	0	6	9	3	1	18	429	13	9	12	1	4	1
TXK	0.00299958	0.047619	0.0228571	0.0336134	0.0847458	0.25	0.111111	0.0027881	0.0418529	0.192593	0.00213675	0.216981	0.00806452	0.125	0.0166667	1.15903	129	4	4	4	10	2	2	3	206	26	1	23	2	2	1
STK36	0.00602242	0	0	0	0.059322	0.375	0	0.0130112	0.0800488	0.103704	0.0128205	0.122642	0.0846774	0.25	0.05	1.15725	259	0	0	0	7	3	0	14	394	14	6	13	21	4	3
PDK4	0	0	0	0.0420168	0.101695	0.375	0	0.00650558	0.0434783	0.148148	0	0.207547	0.0725806	0.125	0.0333333	1.1553	0	0	0	5	12	3	0	7	214	20	0	22	18	2	2
CDK14	0.00341813	0	0	0	0.135593	0.25	0	0.0195167	0.126778	0.0814815	0.0512821	0.103774	0.00806452	0.375	0	1.15491	147	0	0	0	16	2	0	21	624	11	24	11	2	6	0
ULK2	0.00748733	0	0	0	0.0847458	0.25	0.0555556	0.0148699	0.0440878	0.0740741	0	0.0943396	0.0120968	0.5	0.0166667	1.15392	322	0	0	0	10	2	1	16	217	10	0	10	3	8	1
LRRK1	0.0099986	0	0	0	0.059322	0.25	0	0.0241636	0.050386	0.125926	0.025641	0.122642	0.0887097	0.375	0.0166667	1.14846	430	0	0	0	7	2	0	26	248	17	12	13	22	6	1
PKMYT1	0.00144166	0	0	0.10084	0.110169	0.5	0.0555556	0.0343866	0.165786	0.0888889	0.017094	0.0660377	0	0	0	1.1402	62	0	0	12	13	4	1	37	816	12	8	7	0	0	0
STK40	0.00216249	0	0	0	0.059322	0.5	0	0.00371747	0.147907	0.0962963	0.00854701	0.122642	0.0524194	0.125	0.0166667	1.13468	93	0	0	0	7	4	0	4	728	13	4	13	13	2	1
PKDCC	0.00183695	0	0	0	0.0338983	0.25	0	0.00464684	0.0420561	0.125926	0	0.160377	0.197581	0.25	0.0666667	1.13299	79	0	0	0	4	2	0	5	207	17	0	17	49	4	4
ABR	0	0	0	0.0840336	0.0423729	0.375	0	0.0167286	0.180414	0.111111	0	0.160377	0.00403226	0.125	0.0166667	1.11574	0	0	0	10	5	3	0	18	888	15	0	17	1	2	1
TTK	0.00748733	0	0	0	0.161017	0.5	0.0555556	0.0789963	0.0865502	0.155556	0	0.0660377	0	0	0	1.1112	322	0	0	0	19	4	1	85	426	21	0	7	0	0	0
OXSR1	0.00360415	0	0	0	0.152542	0.375	0	0.0260223	0.0438846	0.103704	0.0106838	0.179245	0.0241935	0.125	0.0666667	1.11055	155	0	0	0	18	3	0	28	216	14	5	19	6	2	4
ACVR1C	0.00355764	0.0595238	0.0514286	0.0420168	0.0508475	0.375	0.0555556	0.0027881	0.0926453	0.148148	0	0.207547	0.00403226	0	0.0166667	1.10976	153	5	9	5	6	3	1	3	456	20	0	22	1	0	1
TAOK2	0.00423197	0	0	0	0.177966	0.25	0	0.0399628	0.163348	0.140741	0	0.160377	0.0282258	0.125	0.0166667	1.10652	182	0	0	0	21	2	0	43	804	19	0	17	7	2	1
RNASEL	0.00381342	0	0	0.0336134	0.152542	0.25	0	0.00650558	0.0570906	0.140741	0.0042735	0.169811	0.0201613	0.25	0.0166667	1.10522	164	0	0	4	18	2	0	7	281	19	2	18	5	4	1
ROR1	0.00518532	0.0119048	0.0114286	0.0420168	0.059322	0.375	0.0555556	0.010223	0.0837058	0.0666667	0.0128205	0.0471698	0.0282258	0.25	0.0333333	1.09256	223	1	2	5	7	3	1	11	412	9	6	5	7	4	2
STK24	0.00209273	0	0	0.0252101	0.177966	0.375	0.111111	0.0241636	0.0877692	0.125926	0.0213675	0.141509	0	0	0	1.09212	90	0	0	3	21	3	2	26	432	17	10	15	0	0	0
PRKD3	0.00778961	0	0	0	0.0932203	0.375	0	0.0381041	0.0568874	0.0666667	0.00854701	0.0566038	0.0120968	0.375	0	1.08992	335	0	0	0	11	3	0	41	280	9	4	6	3	6	0
PAK4	0.00292982	0.0238095	0.0114286	0.0336134	0.220339	0.375	0.0555556	0.0297398	0.173913	0.140741	0.017094	0	0	0	0	1.08416	126	2	2	4	26	3	1	32	856	19	8	0	0	0	0
CLK2	0.00311584	0	0	0	0.127119	0.375	0.0555556	0.0325279	0.12434	0.103704	0.147436	0.113208	0	0	0	1.082	134	0	0	0	15	3	1	35	612	14	69	12	0	0	0
NUAK1	0.00490629	0	0	0	0.161017	0.375	0.0555556	0.0204461	0.0857375	0.103704	0.00854701	0.113208	0.0120968	0.125	0.0166667	1.08188	211	0	0	0	19	3	1	22	422	14	4	12	3	2	1
EPHB3	0.00634795	0	0	0	0.059322	0.25	0.111111	0.0241636	0.0402275	0.185185	0	0.235849	0.00806452	0.125	0.0333333	1.0786	273	0	0	0	7	2	2	26	198	25	0	25	2	2	2
NME2	0	0	0.0342857	0.0252101	0.152542	0.125	0.0555556	0.027881	0.000406339	0.281481	0.0042735	0.198113	0.0282258	0.125	0.0166667	1.07464	0	0	6	3	18	1	1	30	2	38	2	21	7	2	1
MAP3K10	0.00483653	0	0	0	0.0508475	0.375	0	0.0111524	0.0392117	0.162963	0	0.141509	0.0201613	0.25	0.0166667	1.07235	208	0	0	0	6	3	0	12	193	22	0	15	5	4	1
DYRK2	0.00295308	0	0	0	0.211864	0.375	0.111111	0.0120818	0.0869565	0.118519	0.0299145	0.122642	0	0	0	1.07104	127	0	0	0	25	3	2	13	428	16	14	13	0	0	0
PIM3	0.00109287	0	0	0	0.0847458	0.375	0	0.0120818	0.0262089	0.0814815	0	0.0943396	0.00403226	0.375	0.0166667	1.07065	47	0	0	0	10	3	0	13	129	11	0	10	1	6	1
MAP3K20	0.00267405	0	0	0	0.177966	0.375	0	0.0817844	0.0873629	0.17037	0.0320513	0.141509	0	0	0	1.06872	115	0	0	0	21	3	0	88	430	23	15	15	0	0	0
PIM2	0.00148816	0	0	0	0.0847458	0.5	0	0.010223	0.0262089	0.133333	0.00213675	0.141509	0.00806452	0.125	0.0333333	1.06604	64	0	0	0	10	4	0	11	129	18	1	15	2	2	2
MATK	0.00325536	0.0119048	0.00571429	0.0168067	0.144068	0.25	0	0.0120818	0.0816741	0.103704	0.025641	0.0943396	0.016129	0.25	0.05	1.06532	140	1	1	2	17	2	0	13	402	14	12	10	4	4	3
AATK	0.00930103	0	0	0	0.059322	0.375	0.166667	0.0157993	0.127387	0.037037	0.0128205	0.103774	0.016129	0.125	0.0166667	1.0649	400	0	0	0	7	3	3	17	627	5	6	11	4	2	1
GRK6	0.00169744	0	0	0	0.110169	0.25	0	0.0185874	0.129825	0.0592593	0	0.0660377	0.0201613	0.375	0.0333333	1.06407	73	0	0	0	13	2	0	20	639	8	0	7	5	6	2
PDK2	0	0	0	0.0420168	0.135593	0.375	0	0.0027881	0.0845185	0.125926	0	0.150943	0.00403226	0.125	0.0166667	1.06248	0	0	0	5	16	3	0	3	416	17	0	16	1	2	1
HIPK3	0.00467377	0	0	0	0.0677966	0.375	0	0.0157993	0.0841121	0.0888889	0	0.132075	0.0241935	0.25	0.0166667	1.05921	201	0	0	0	8	3	0	17	414	12	0	14	6	4	1
AAK1	0.00295308	0	0	0	0.186441	0.625	0	0.0511152	0.0871597	0.0962963	0.0042735	0	0	0	0	1.05324	127	0	0	0	22	5	0	55	429	13	2	0	0	0	0
MAP4K3	0.00392968	0	0	0	0.0508475	0.375	0.0555556	0.0241636	0.0859407	0.0962963	0.0192308	0.132075	0.0645161	0.125	0.0166667	1.04922	169	0	0	0	6	3	1	26	423	13	9	14	16	2	1
POMK	0.00304609	0	0	0	0.0847458	0.5	0	0.00185874	0.0388054	0.0888889	0	0.113208	0.0766129	0.125	0.0166667	1.04883	131	0	0	0	10	4	0	2	191	12	0	12	19	2	1
MARK4	0.0036274	0	0	0	0.110169	0.25	0	0.0325279	0.086347	0.118519	0.0299145	0.0849057	0.0645161	0.25	0.0166667	1.04719	156	0	0	0	13	2	0	35	425	16	14	9	16	4	1
CAMKK1	0.00248802	0	0	0.0504202	0.0762712	0.5	0.0555556	0.0167286	0.0792361	0.0666667	0.0042735	0.0471698	0.00403226	0.125	0.0166667	1.04451	107	0	0	6	9	4	1	18	390	9	2	5	1	2	1
NEK8	0.00260429	0	0	0	0.059322	0.375	0	0.00557621	0.0361642	0.0740741	0.00641026	0.0754717	0.0927419	0.25	0.0666667	1.04403	112	0	0	0	7	3	0	6	178	10	3	8	23	4	4
NEK9	0.00283681	0.047619	0.0285714	0.0672269	0.169492	0.25	0.222222	0.0594796	0.0414466	0.0666667	0.017094	0.0660377	0.00403226	0	0	1.04272	122	4	5	8	20	2	4	64	204	9	8	7	1	0	0
MAPK15	0.000674325	0	0	0	0.0423729	0.75	0	0.010223	0.113369	0.0814815	0.00641026	0.0377358	0	0	0	1.04227	29	0	0	0	5	6	0	11	558	11	3	4	0	0	0
ULK4	0.00718504	0	0	0	0.0508475	0.375	0	0.0120818	0.038399	0.0814815	0	0.132075	0.0604839	0.25	0.0333333	1.04089	309	0	0	0	6	3	0	13	189	11	0	14	15	4	2
UHMK1	0.00162768	0	0	0	0.0677966	0.25	0	0.00650558	0.0774076	0.103704	0.00641026	0.113208	0.016129	0.375	0.0166667	1.03445	70	0	0	0	8	2	0	7	381	14	3	12	4	6	1
WNK4	0.0109055	0	0	0	0.0932203	0.25	0	0.0343866	0.115807	0.125926	0.00641026	0.141509	0.0806452	0.125	0.05	1.03381	469	0	0	0	11	2	0	37	570	17	3	15	20	2	3
STK10	0.00472027	0	0	0	0.20339	0.375	0	0.0427509	0.0410402	0.0962963	0.00213675	0.122642	0.00403226	0.125	0.0166667	1.03367	203	0	0	0	24	3	0	46	202	13	1	13	1	2	1
CDK10	0.00162768	0	0	0	0.0847458	0.625	0	0.010223	0.111337	0.0592593	0.0747863	0.0660377	0	0	0	1.03302	70	0	0	0	10	5	0	11	548	8	35	7	0	0	0
GRK4	4.65051e-05	0	0	0	0.0847458	0.375	0	0.0148699	0.166802	0.0592593	0	0.0754717	0.00403226	0.25	0	1.03023	2	0	0	0	10	3	0	16	821	8	0	8	1	4	0
PXK	0.00262754	0	0	0	0.059322	0.5	0	0.0120818	0.277733	0.0814815	0	0.0943396	0	0	0	1.02759	113	0	0	0	7	4	0	13	1367	11	0	10	0	0	0
EPHA6	0.0120913	0	0	0	0.0338983	0.625	0	0.0130112	0.116416	0.0296296	0	0.0377358	0.0120968	0.125	0.0166667	1.02155	520	0	0	0	4	5	0	14	573	4	0	4	3	2	1
EPHB6	0	0	0	0	0.110169	0.375	0.111111	0.00929368	0.0808614	0.037037	0.0384615	0.0377358	0.0443548	0.125	0.05	1.01902	0	0	0	0	13	3	2	10	398	5	18	4	11	2	3
SRPK1	0.00227875	0	0	0	0.305085	0.25	0	0.0306691	0.0572938	0.140741	0.0961538	0.132075	0	0	0	1.0143	98	0	0	0	36	2	0	33	282	19	45	14	0	0	0
CAMK1	0.00192996	0	0	0	0.186441	0.375	0	0.00836431	0.0420561	0.192593	0	0.207547	0	0	0	1.01393	83	0	0	0	22	3	0	9	207	26	0	22	0	0	0
FAM20B	0	0	0	0	0.0677966	0.5	0	0.0027881	0.0294596	0.0592593	0.00213675	0.0566038	0.0282258	0.25	0.0166667	1.01294	0	0	0	0	8	4	0	3	145	8	1	6	7	4	1
EPHB4	0.00585965	0	0	0	0.135593	0.25	0.111111	0.035316	0.0906136	0.0888889	0	0.103774	0.0483871	0.125	0.0166667	1.01121	252	0	0	0	16	2	2	38	446	12	0	11	12	2	1
NRBP1	0.00186021	0.0119048	0.00571429	0.0252101	0.152542	0.375	0	0.0167286	0.0449004	0.0518519	0.0042735	0.0471698	0.00403226	0.25	0.0166667	1.00785	80	1	1	3	18	3	0	18	221	7	2	5	1	4	1
MAST2	0.00706878	0	0	0	0.118644	0.25	0	0.0901487	0.0877692	0.0962963	0.00854701	0.0849057	0.0120968	0.25	0	1.00548	304	0	0	0	14	2	0	97	432	13	4	9	3	4	0
CLK3	0.00220899	0	0	0	0.118644	0.375	0	0.0269517	0.171475	0.0888889	0.136752	0.0849057	0	0	0	1.00483	95	0	0	0	14	3	0	29	844	12	64	9	0	0	0
STRADA	0.00151142	0.0119048	0.00571429	0.109244	0.0932203	0.25	0	0.010223	0.241365	0.0740741	0.025641	0.179245	0	0	0	1.00214	65	1	1	13	11	2	0	11	1188	10	12	19	0	0	0
CDK11B	0.00216249	0.0119048	0.00571429	0.0504202	0.177966	0.25	0	0.0678439	0.00203169	0.111111	0.042735	0.0849057	0.0322581	0.125	0.0333333	0.997387	93	1	1	6	21	2	0	73	10	15	20	9	8	2	2
RIOK1	0	0	0	0	0.0762712	0.75	0	0.0204461	0.0402275	0.0740741	0.00213675	0.0283019	0	0	0	0.991458	0	0	0	0	9	6	0	22	198	10	1	3	0	0	0
PASK	0.00723155	0	0	0	0.161017	0.25	0	0.0381041	0.12434	0.0888889	0.025641	0.0849057	0.0524194	0.125	0.0333333	0.990881	311	0	0	0	19	2	0	41	612	12	12	9	13	2	2
TIE1	0.00892899	0	0	0	0.0677966	0.25	0	0.017658	0.0786266	0.103704	0.0192308	0.103774	0.112903	0.125	0.1	0.987621	384	0	0	0	8	2	0	19	387	14	9	11	28	2	6
DSTYK	0.00334837	0	0	0	0.0677966	0.625	0	0.0111524	0.113775	0.0740741	0	0.0849057	0	0	0	0.980052	144	0	0	0	8	5	0	12	560	10	0	9	0	0	0
RPS6KA6	0.0054411	0.0119048	0.00571429	0.092437	0.0762712	0.25	0.111111	0.0269517	0.0548557	0.0888889	0	0.0943396	0.0362903	0.125	0	0.979206	234	1	1	11	9	2	2	29	270	12	0	10	9	2	0
GUCY2C	0.00648747	0	0	0	0.101695	0.375	0	0.0260223	0.0274279	0.103704	0	0.0943396	0.0645161	0.125	0.05	0.974192	279	0	0	0	12	3	0	28	135	14	0	10	16	2	3
COQ8A	0	0	0	0	0.169492	0.5	0	0.00836431	0.11215	0.0666667	0.0683761	0.0471698	0	0	0	0.972218	0	0	0	0	20	4	0	9	552	9	32	5	0	0	0
MAP4K5	0.00232526	0	0	0	0.0508475	0.25	0	0.0204461	0.0430719	0.0814815	0.00641026	0.103774	0.0201613	0.375	0.0166667	0.970184	100	0	0	0	6	2	0	22	212	11	3	11	5	6	1
ADCK1	0	0	0	0	0.0254237	0.75	0	0.00464684	0.118854	0.0222222	0	0.0471698	0	0	0	0.968317	0	0	0	0	3	6	0	5	585	3	0	5	0	0	0
PSKH1	0.00186021	0	0	0	0.0508475	0.5	0	0.00371747	0.0412434	0.0666667	0.00213675	0.0377358	0.0120968	0.25	0	0.966305	80	0	0	0	6	4	0	4	203	9	1	4	3	4	0
EPHA8	0.00909175	0	0	0	0.0847458	0.25	0.111111	0.0204461	0.0723283	0.118519	0	0.141509	0.00806452	0.125	0.0166667	0.957482	391	0	0	0	10	2	2	22	356	16	0	15	2	2	1
GUCY2D	0.00516207	0	0	0.0504202	0.194915	0.375	0.0555556	0.00464684	0.0249898	0.0962963	0	0.0754717	0.0403226	0	0.0333333	0.956114	222	0	0	6	23	3	1	5	123	13	0	8	10	0	2
PAK6	0.00272055	0.0238095	0.0114286	0.0336134	0.0932203	0.375	0	0.0288104	0.00507924	0.0740741	0.00854701	0.150943	0.00403226	0.125	0.0166667	0.952945	117	2	2	4	11	3	0	31	25	10	4	16	1	2	1
LTK	0.00309259	0	0	0	0.118644	0.375	0	0.00557621	0.205201	0.118519	0.0106838	0.113208	0	0	0	0.949924	133	0	0	0	14	3	0	6	1010	16	5	12	0	0	0
CLK1	0.00223225	0	0	0	0.118644	0.25	0	0.0288104	0.134701	0.0888889	0.0192308	0.0943396	0.0846774	0.125	0	0.946525	96	0	0	0	14	2	0	31	663	12	9	10	21	2	0
DCLK2	0.00395294	0	0	0	0.059322	0.625	0	0.0241636	0.114588	0.0814815	0	0.0377358	0	0	0	0.946243	170	0	0	0	7	5	0	26	564	11	0	4	0	0	0
MAK	0.00272055	0	0	0	0.0762712	0.375	0	0.00836431	0.0784234	0.148148	0.0128205	0.0943396	0.00806452	0.125	0.0166667	0.945819	117	0	0	0	9	3	0	9	386	20	6	10	2	2	1
SRPK2	0.00279031	0	0	0	0.186441	0.125	0.0555556	0.0223048	0.0861438	0.162963	0.115385	0.179245	0	0	0	0.935828	120	0	0	0	22	1	1	24	424	22	54	19	0	0	0
STK25	0.00165093	0	0	0	0.0677966	0.375	0	0.0111524	0.0828931	0.155556	0.0512821	0.188679	0	0	0	0.93401	71	0	0	0	8	3	0	12	408	21	24	20	0	0	0
BMX	0.00339488	0	0	0.0252101	0.144068	0.25	0	0.0213755	0.0416497	0.140741	0.0042735	0.132075	0.0120968	0.125	0.0333333	0.933218	146	0	0	3	17	2	0	23	205	19	2	14	3	2	2
RIOK2	0	0	0	0	0.118644	0.625	0	0.0371747	0.0837058	0.0666667	0	0	0	0	0	0.931191	0	0	0	0	14	5	0	40	412	9	0	0	0	0	0
TLK2	0.00616193	0	0	0	0.169492	0.375	0	0.0343866	0.0792361	0.111111	0.0128205	0.141509	0	0	0	0.929717	265	0	0	0	20	3	0	37	390	15	6	15	0	0	0
PBK	0.00155792	0	0	0	0.118644	0.375	0	0.0343866	0.0562779	0.0740741	0.00854701	0.0849057	0.0282258	0.125	0.0166667	0.923286	67	0	0	0	14	3	0	37	277	10	4	9	7	2	1
SGK2	0.00297633	0	0.00571429	0.0252101	0.110169	0.5	0	0.00650558	0.122511	0.111111	0	0.0377358	0	0	0	0.921934	128	0	1	3	13	4	0	7	603	15	0	4	0	0	0
TAOK3	0.00685951	0	0	0	0.152542	0.375	0	0.0223048	0.0434783	0.133333	0.0042735	0.179245	0	0	0	0.917037	295	0	0	0	18	3	0	24	214	18	2	19	0	0	0
CDK20	0.00172069	0	0	0	0.0508475	0.5	0	0.00557621	0.208249	0.0740741	0	0.0754717	0	0	0	0.915939	74	0	0	0	6	4	0	6	1025	10	0	8	0	0	0
GRK1	0.00262754	0.0119048	0.00571429	0.0504202	0.0762712	0.375	0	0.00743494	0.0266152	0.0740741	0	0.122642	0.0201613	0.125	0.0166667	0.914532	113	1	1	6	9	3	0	8	131	10	0	13	5	2	1
MAP4K1	0.0045575	0	0	0	0.059322	0.25	0	0.0315985	0.0832995	0.103704	0.0384615	0.141509	0.0403226	0.125	0.0333333	0.911108	196	0	0	0	7	2	0	34	410	14	18	15	10	2	2
CDK13	0.00530159	0	0	0	0.20339	0.25	0	0.10316	0.0881755	0.162963	0.00854701	0.0849057	0	0	0	0.906442	228	0	0	0	24	2	0	111	434	22	4	9	0	0	0
TRIB1	0.0018137	0	0	0	0.059322	0.25	0	0.00371747	0.0296627	0.155556	0.0042735	0.179245	0.0604839	0.125	0.0333333	0.902407	78	0	0	0	7	2	0	4	146	21	2	19	15	2	2
RPS6KA4	0.00530159	0.0119048	0.00571429	0.0336134	0.118644	0.25	0.0555556	0.0315985	0.0841121	0.148148	0.0042735	0.150943	0	0	0	0.899809	228	1	1	4	14	2	1	34	414	20	2	16	0	0	0
FAM20A	0	0	0	0	0.152542	0.375	0	0.000929368	0.0223486	0.0666667	0.00213675	0.0566038	0.0806452	0.125	0.0166667	0.898539	0	0	0	0	18	3	0	1	110	9	1	6	20	2	1
PHKG1	0.00174394	0	0.00571429	0.0336134	0.0423729	0.5	0.0555556	0.00743494	0.0820805	0.103704	0	0.0660377	0	0	0	0.898257	75	0	1	4	5	4	1	8	404	14	0	7	0	0	0
BAZ1A	0	0	0	0	0.127119	0.25	0	0.0548327	0.0857375	0.0518519	0.00854701	0.0471698	0.0201613	0.25	0	0.895419	0	0	0	0	15	2	0	59	422	7	4	5	5	4	0
PRKACG	0.00360415	0.047619	0.0171429	0.504202	0.0508475	0.125	0.0555556	0.00557621	0.0390085	0.0444444	0	0	0	0	0	0.893	155	4	3	60	6	1	1	6	192	6	0	0	0	0	0
NEK4	0.0027438	0	0	0	0.0762712	0.375	0	0.035316	0.128606	0.111111	0	0.160377	0	0	0	0.889426	118	0	0	0	9	3	0	38	633	15	0	17	0	0	0
PHKG2	0.00165093	0	0.00571429	0.0336134	0.110169	0.5	0	0.00557621	0.0524177	0.118519	0.0042735	0.0566038	0	0	0	0.888538	71	0	1	4	13	4	0	6	258	16	2	6	0	0	0
CDKL5	0.00558062	0	0	0	0.20339	0.25	0	0.0408922	0.0816741	0.111111	0	0.103774	0.0564516	0	0.0333333	0.886206	240	0	0	0	24	2	0	44	402	15	0	11	14	0	2
RIPK4	0.00641771	0	0	0	0.0508475	0.25	0	0.0111524	0.0824868	0.0518519	0.017094	0.0566038	0.0927419	0.25	0.0166667	0.885863	276	0	0	0	6	2	0	12	406	7	8	6	23	4	1
NUAK2	0.00567363	0	0	0	0.0847458	0.375	0	0.0130112	0.0406339	0.0814815	0	0.0943396	0.0322581	0.125	0.0333333	0.885477	244	0	0	0	10	3	0	14	200	11	0	10	8	2	2
ALK	0.0236014	0	0	0	0.254237	0.25	0	0.0260223	0.0400244	0.177778	0.0106838	0.0943396	0	0	0	0.876686	1015	0	0	0	30	2	0	28	197	24	5	10	0	0	0
BLK	0.00365065	0	0	0.0336134	0.0932203	0.25	0.0555556	0.0185874	0.0412434	0.111111	0.0106838	0.113208	0.00403226	0.125	0.0166667	0.876572	157	0	0	4	11	2	1	20	203	15	5	12	1	2	1
CSNK1G3	0.00179045	0	0	0	0.0847458	0.375	0	0.0241636	0.258432	0.0740741	0	0.0566038	0	0	0	0.874809	77	0	0	0	10	3	0	26	1272	10	0	6	0	0	0
PIM1	0.00383667	0	0	0	0.194915	0.375	0	0.0111524	0.0877692	0.155556	0.042735	0	0	0	0	0.870964	165	0	0	0	23	3	0	12	432	21	20	0	0	0	0
PNCK	0.00211598	0	0	0	0.0338983	0.5	0	0.00185874	0.113775	0.0518519	0	0.0377358	0.00403226	0.125	0	0.870268	91	0	0	0	4	4	0	2	560	7	0	4	1	2	0
CSNK1G1	0.00148816	0	0	0	0.0508475	0.625	0	0.0167286	0.049167	0.0592593	0.00854701	0.0566038	0	0	0	0.867641	64	0	0	0	6	5	0	18	242	8	4	6	0	0	0
GRK3	0.00332512	0	0	0	0.0338983	0.375	0	0.0241636	0.0412434	0.0518519	0	0.0660377	0.00403226	0.25	0.0166667	0.866219	143	0	0	0	4	3	0	26	203	7	0	7	1	4	1
WNK3	0.00888248	0	0	0	0.152542	0.25	0	0.0250929	0.0954896	0.162963	0.00854701	0.150943	0.00806452	0	0	0.862525	382	0	0	0	18	2	0	27	470	22	4	16	2	0	0
DYRK1B	0.00346463	0	0	0	0.0847458	0.375	0.0555556	0.0111524	0.073141	0.0962963	0.0576923	0.103774	0	0	0	0.860822	149	0	0	0	10	3	1	12	360	13	27	11	0	0	0
TESK2	0.00248802	0	0	0	0.059322	0.5	0	0.00650558	0.0804551	0.111111	0.00641026	0.0943396	0	0	0	0.860632	107	0	0	0	7	4	0	7	396	15	3	10	0	0	0
SLK	0.00385993	0	0	0	0.118644	0.375	0	0.0836431	0.0589191	0.111111	0.0042735	0.103774	0	0	0	0.859224	166	0	0	0	14	3	0	90	290	15	2	11	0	0	0
CDK18	0.00234851	0	0	0	0.0847458	0.5	0	0.0204461	0.083909	0.0444444	0.0833333	0.0377358	0	0	0	0.856963	101	0	0	0	10	4	0	22	413	6	39	4	0	0	0
CAMK1G	0.00258104	0	0	0	0.0423729	0.5	0	0.0027881	0.0524177	0.0518519	0	0.0377358	0.00403226	0.125	0.0333333	0.852113	111	0	0	0	5	4	0	3	258	7	0	4	1	2	2
NME5	0	0	0	0	0.0254237	0.375	0	0.000929368	0.0426656	0.0962963	0.00213675	0.122642	0.0443548	0.125	0.0166667	0.851115	0	0	0	0	3	3	0	1	210	13	1	13	11	2	1
SIK1	0.00469702	0	0	0	0.0762712	0.125	0	0.017658	0.0426656	0.177778	0.00213675	0.226415	0.0524194	0.125	0	0.850041	202	0	0	0	9	1	0	19	210	24	1	24	13	2	0
BRD3	0	0	0	0	0.127119	0.5	0	0.0371747	0.0881755	0.0444444	0.0042735	0.0471698	0	0	0	0.848357	0	0	0	0	15	4	0	40	434	6	2	5	0	0	0
NME7	0	0	0	0	0.0338983	0.25	0	0.00836431	0.0845185	0.0666667	0.0854701	0.132075	0.0241935	0.125	0.0333333	0.84352	0	0	0	0	4	2	0	9	416	9	40	14	6	2	2
NME6	0	0	0	0	0.0508475	0.5	0	0	0.12434	0.0814815	0	0.0849057	0	0	0	0.841574	0	0	0	0	6	4	0	0	612	11	0	9	0	0	0
STRADB	0.000581314	0.0119048	0.00571429	0.109244	0.059322	0.375	0	0.00464684	0.070703	0.0592593	0.0128205	0.132075	0	0	0	0.841271	25	1	1	13	7	3	0	5	348	8	6	14	0	0	0
MARK1	0.00623169	0	0	0	0.177966	0.25	0	0.0473978	0.125559	0.118519	0	0.113208	0	0	0	0.83888	268	0	0	0	21	2	0	51	618	16	0	12	0	0	0
PDK1	0	0	0	0.0420168	0.0932203	0.375	0.0555556	0.0130112	0.057497	0.0814815	0.0042735	0.113208	0	0	0	0.835263	0	0	0	5	11	3	1	14	283	11	2	12	0	0	0
TEX14	0.0076966	0	0	0	0.0677966	0.25	0	0.0204461	0.0804551	0.0962963	0.0128205	0.122642	0.0322581	0.125	0.0166667	0.832077	331	0	0	0	8	2	0	22	396	13	6	13	8	2	1
PAN3	0	0	0.00571429	0.0420168	0.0932203	0.25	0	0.0157993	0.162536	0.0962963	0.042735	0.122642	0	0	0	0.830959	0	0	1	5	11	2	0	17	800	13	20	13	0	0	0
PRKX	0.00134865	0	0	0	0.118644	0.375	0	0.00464684	0.0424624	0.125926	0.0106838	0.150943	0	0	0	0.829655	58	0	0	0	14	3	0	5	209	17	5	16	0	0	0
TP53RK	0	0	0	0	0.0932203	0.5	0.111111	0.00836431	0.0408371	0.0666667	0.00641026	0	0	0	0	0.82661	0	0	0	0	11	4	2	9	201	9	3	0	0	0	0
CDC42BPB	0.00723155	0	0	0	0.152542	0.375	0	0.0492565	0.0432751	0.103704	0	0.0943396	0	0	0	0.825349	311	0	0	0	18	3	0	53	213	14	0	10	0	0	0
TESK1	0.00239501	0.0119048	0.00571429	0.0336134	0.0508475	0.5	0	0.0148699	0.0422592	0.0888889	0.00213675	0.0660377	0	0	0	0.818667	103	1	1	4	6	4	0	16	208	12	1	7	0	0	0
BMP2K	0.00113938	0	0	0	0.118644	0.375	0	0.052974	0.125559	0.0740741	0	0.0660377	0	0	0	0.813428	49	0	0	0	14	3	0	57	618	10	0	7	0	0	0
MYO3A	0.0163233	0	0	0	0.0423729	0.25	0	0.0204461	0.0536367	0.103704	0	0.160377	0.0201613	0.125	0.0166667	0.808688	702	0	0	0	5	2	0	22	264	14	0	17	5	2	1
WEE2	0.00311584	0	0	0	0.0338983	0.5	0.0555556	0.00464684	0.0168631	0.0814815	0	0.103774	0	0	0	0.799335	134	0	0	0	4	4	1	5	83	11	0	11	0	0	0
GRK7	0.00402269	0	0	0	0.0508475	0.25	0	0.00557621	0.0233645	0.0518519	0	0.141509	0.00403226	0.25	0.0166667	0.797871	173	0	0	0	6	2	0	6	115	7	0	15	1	4	1
ERN2	0.00658048	0	0	0	0.0338983	0.25	0	0.0027881	0.0416497	0.125926	0	0.188679	0.00403226	0.125	0.0166667	0.795221	283	0	0	0	4	2	0	3	205	17	0	20	1	2	1
GUCY2F	0.00748733	0	0	0.0504202	0.0423729	0.375	0.0555556	0.00557621	0.0235677	0.118519	0	0.0943396	0.00403226	0	0.0166667	0.793537	322	0	0	6	5	3	1	6	116	16	0	10	1	0	1
EPHB1	0.0237176	0	0	0	0.127119	0.25	0.111111	0.0213755	0.0280374	0.207407	0.0192308	0	0	0	0	0.787998	1020	0	0	0	15	2	2	23	138	28	9	0	0	0	0
NRK	0.00992885	0	0	0	0.0508475	0.25	0	0.0232342	0.118854	0.0518519	0	0.113208	0.0282258	0.125	0.0166667	0.787817	427	0	0	0	6	2	0	25	585	7	0	12	7	2	1
MAP3K13	0.0106729	0	0	0	0.0762712	0.25	0	0.0120818	0.219423	0.103704	0.0106838	0.103774	0	0	0	0.78661	459	0	0	0	9	2	0	13	1080	14	5	11	0	0	0
CDK15	0.00223225	0	0	0	0.059322	0.375	0	0.00371747	0.188948	0.0666667	0.0320513	0.0566038	0	0	0	0.784541	96	0	0	0	7	3	0	4	930	9	15	6	0	0	0
MAP3K6	0.000186021	0	0	0	0.0762712	0.25	0	0.017658	0.121902	0.0592593	0	0.103774	0.0120968	0.125	0.0166667	0.782813	8	0	0	0	9	2	0	19	600	8	0	11	3	2	1
TBCK	0.00397619	0	0	0	0.059322	0.5	0	0.00836431	0.121292	0.0888889	0	0	0	0	0	0.781844	171	0	0	0	7	4	0	9	597	12	0	0	0	0	0
STK32A	0.00195322	0	0	0	0.0508475	0.375	0	0.00371747	0.112759	0.0444444	0	0.0471698	0.016129	0.125	0	0.77702	84	0	0	0	6	3	0	4	555	6	0	5	4	2	0
FASTK	0	0	0	0	0.059322	0.25	0	0.00464684	0.147907	0.0666667	0.017094	0.0566038	0.0322581	0.125	0.0166667	0.776165	0	0	0	0	7	2	0	5	728	9	8	6	8	2	1
INSRR	0.0185323	0	0	0	0.0423729	0.375	0	0.0167286	0.000406339	0.0814815	0	0.0943396	0.00403226	0.125	0.0166667	0.77456	797	0	0	0	5	3	0	18	2	11	0	10	1	2	1
CDKL3	0.00127889	0	0	0	0.0169492	0.5	0	0.00185874	0.051605	0.0814815	0.0512821	0.0660377	0	0	0	0.770493	55	0	0	0	2	4	0	2	254	11	24	7	0	0	0
SIK2	0.00399944	0	0	0	0.110169	0.375	0.0555556	0.0213755	0.027631	0.0740741	0.00641026	0.0754717	0.00403226	0	0.0166667	0.770386	172	0	0	0	13	3	1	23	136	10	3	8	1	0	1
TLK1	0.00260429	0	0	0	0.152542	0.25	0	0.0408922	0.141406	0.0814815	0.0106838	0.0849057	0	0	0	0.764516	112	0	0	0	18	2	0	44	696	11	5	9	0	0	0
AURKC	0.00218574	0	0	0	0.118644	0.375	0	0.00929368	0.127794	0.118519	0.0128205	0	0	0	0	0.764256	94	0	0	0	14	3	0	10	629	16	6	0	0	0	0
PDK3	0	0	0	0.0420168	0.152542	0.25	0	0.00464684	0.0796424	0.111111	0	0.122642	0	0	0	0.762601	0	0	0	5	18	2	0	5	392	15	0	13	0	0	0
MLKL	0.00248802	0	0	0	0.135593	0.25	0	0.017658	0.0483543	0.0740741	0.0042735	0.0566038	0.0120968	0.125	0.0333333	0.759475	107	0	0	0	16	2	0	19	238	10	2	6	3	2	2
MAP3K2	0.00379017	0	0	0	0.161017	0.25	0	0.035316	0.0286469	0.118519	0.0042735	0.103774	0.0201613	0	0.0333333	0.75883	163	0	0	0	19	2	0	38	141	16	2	11	5	0	2
PEAK1	0.0141608	0	0	0	0.0932203	0.375	0	0.0975836	0.0426656	0.0592593	0	0.0754717	0	0	0	0.757361	609	0	0	0	11	3	0	105	210	8	0	8	0	0	0
DYRK4	0.00367391	0	0	0	0.059322	0.5	0	0.0120818	0.0544494	0.0592593	0.0213675	0.0471698	0	0	0	0.757324	158	0	0	0	7	4	0	13	268	8	10	5	0	0	0
STK38	0.00244152	0	0	0	0.135593	0.375	0	0.0269517	0.0286469	0.0888889	0.00854701	0.0849057	0	0	0	0.750975	105	0	0	0	16	3	0	29	141	12	4	9	0	0	0
MAP4K2	0.00276706	0	0	0	0.118644	0.25	0	0.017658	0.0800488	0.118519	0.00854701	0.150943	0	0	0	0.747127	119	0	0	0	14	2	0	19	394	16	4	16	0	0	0
SNRK	0.00748733	0	0	0	0.0932203	0.375	0.0555556	0.0288104	0.0877692	0.0518519	0	0.0471698	0	0	0	0.746864	322	0	0	0	11	3	1	31	432	7	0	5	0	0	0
KSR2	0.00841743	0	0	0	0.059322	0.375	0	0.0204461	0.0788297	0.0740741	0	0.0849057	0.00806452	0	0.0333333	0.742393	362	0	0	0	7	3	0	22	388	10	0	9	2	0	2
MYO3B	0.0081849	0	0	0	0.0338983	0.25	0	0.0120818	0.27306	0.0592593	0	0.103774	0	0	0	0.740258	352	0	0	0	4	2	0	13	1344	8	0	11	0	0	0
MAP3K21	0.00734781	0	0	0	0.0762712	0.375	0	0.0288104	0.115197	0.0666667	0.00641026	0.0566038	0	0	0	0.732307	316	0	0	0	9	3	0	31	567	9	3	6	0	0	0
ULK3	0.00153467	0	0	0	0.0762712	0.375	0	0.010223	0.136124	0.0666667	0	0.0660377	0	0	0	0.731857	66	0	0	0	9	3	0	11	670	9	0	7	0	0	0
NME4	0	0	0.00571429	0.0252101	0.0762712	0.25	0.0555556	0.00836431	0.0853312	0.0888889	0.0128205	0.122642	0	0	0	0.730798	0	0	1	3	9	2	1	9	420	12	6	13	0	0	0
LMTK2	0.00758034	0	0	0	0.0847458	0.25	0	0.0446097	0.0414466	0.111111	0.00213675	0.150943	0.0201613	0	0.0166667	0.729402	326	0	0	0	10	2	0	48	204	15	1	16	5	0	1
DYRK3	0.00299958	0	0	0	0.0508475	0.25	0	0.017658	0.0524177	0.111111	0	0.0943396	0.00806452	0.125	0.0166667	0.729105	129	0	0	0	6	2	0	19	258	15	0	10	2	2	1
RIOK3	0	0	0	0	0.0508475	0.375	0	0.0213755	0.0861438	0.140741	0.017094	0.0377358	0	0	0	0.728937	0	0	0	0	6	3	0	23	424	19	8	4	0	0	0
CDKL1	0.00213924	0	0	0	0.0423729	0.5	0	0.00185874	0.0820805	0.0444444	0	0.0471698	0	0	0	0.720066	92	0	0	0	5	4	0	2	404	6	0	5	0	0	0
DAPK2	0.00190671	0.0119048	0.00571429	0.0252101	0.127119	0.25	0	0.00743494	0.0520114	0.140741	0.0128205	0.0849057	0	0	0	0.719768	82	1	1	3	15	2	0	8	256	19	6	9	0	0	0
COQ8B	0	0	0	0	0.059322	0.5	0	0.000929368	0.0800488	0.037037	0	0.0377358	0	0	0	0.715073	0	0	0	0	7	4	0	1	394	5	0	4	0	0	0
CAMK1D	0.00223225	0	0	0	0.101695	0.25	0	0.0139405	0.0841121	0.125926	0	0.132075	0	0	0	0.709981	96	0	0	0	12	2	0	15	414	17	0	14	0	0	0
MAPK4	0.00476678	0	0	0	0.059322	0.25	0.0555556	0.0139405	0.0158472	0.0962963	0.00213675	0.0660377	0.00403226	0.125	0.0166667	0.709602	205	0	0	0	7	2	1	15	78	13	1	7	1	2	1
WNK2	0.0106497	0	0	0	0.0932203	0.25	0	0.0408922	0.153596	0.0740741	0	0.0849057	0	0	0	0.707338	458	0	0	0	11	2	0	44	756	10	0	9	0	0	0
NME8	0	0	0	0	0.0508475	0.375	0	0.0027881	0.0416497	0.0962963	0	0.132075	0	0	0	0.698657	0	0	0	0	6	3	0	3	205	13	0	14	0	0	0
NEK10	0.00316235	0	0	0	0.0423729	0.375	0	0.00557621	0.160707	0.0740741	0	0.0377358	0	0	0	0.698628	136	0	0	0	5	3	0	6	791	10	0	4	0	0	0
BLVRA	0	0	0.00571429	0.0252101	0.127119	0.375	0	0.0223048	0.0418529	0.0518519	0.00213675	0.0471698	0	0	0	0.698359	0	0	1	3	15	3	0	24	206	7	1	5	0	0	0
SRMS	0.00258104	0	0	0.0336134	0.0254237	0.25	0	0.00185874	0.039618	0.0814815	0.00213675	0.103774	0.00403226	0.125	0.0166667	0.686186	111	0	0	4	3	2	0	2	195	11	1	11	1	2	1
NME3	0	0	0	0	0.0338983	0.375	0.0555556	0.00650558	0.027631	0.0740741	0.00854701	0.103774	0	0	0	0.684985	0	0	0	0	4	3	1	7	136	10	4	11	0	0	0
MOK	0.00158117	0	0	0	0.0508475	0.25	0	0.00650558	0.255993	0.0814815	0	0.0377358	0	0	0	0.684145	68	0	0	0	6	2	0	7	1260	11	0	4	0	0	0
MAP3K9	0.00655722	0	0	0	0.0847458	0.25	0	0.027881	0.0532304	0.111111	0.0042735	0.122642	0.00403226	0	0.0166667	0.681139	282	0	0	0	10	2	0	30	262	15	2	13	1	0	1
CDKL2	0.00262754	0	0	0	0.0338983	0.5	0	0.00371747	0.0270215	0.0666667	0	0.0471698	0	0	0	0.681101	113	0	0	0	4	4	0	4	133	9	0	5	0	0	0
HASPIN	0	0	0	0	0.135593	0.125	0.111111	0.0288104	0.0763917	0.0814815	0.0042735	0.113208	0	0	0	0.675869	0	0	0	0	16	1	2	31	376	11	2	12	0	0	0
STK19	0	0	0	0	0.0677966	0.375	0	0.000929368	0.151971	0.0296296	0	0.0471698	0	0	0	0.672496	0	0	0	0	8	3	0	1	748	4	0	5	0	0	0
TSSK2	0.00148816	0	0	0	0.0932203	0.375	0	0.00557621	0.0266152	0.0740741	0.0042735	0.0849057	0	0	0	0.665153	64	0	0	0	11	3	0	6	131	10	2	9	0	0	0
ICK	0.00232526	0	0	0	0.0932203	0.25	0	0.0185874	0.0857375	0.103704	0.0042735	0.103774	0	0	0	0.661621	100	0	0	0	11	2	0	20	422	14	2	11	0	0	0
MAST3	0.00360415	0	0	0	0.0762712	0.375	0	0.0566914	0.0426656	0.0592593	0.00213675	0.0377358	0	0	0	0.653364	155	0	0	0	9	3	0	61	210	8	1	4	0	0	0
VRK3	0.00220899	0	0	0	0.0932203	0.25	0	0.027881	0.125559	0.0592593	0.00641026	0.0849057	0	0	0	0.649444	95	0	0	0	11	2	0	30	618	8	3	9	0	0	0
CAMKV	0.00546435	0	0	0	0.0508475	0.375	0	0.00743494	0.125559	0.0444444	0	0.0377358	0	0	0	0.646486	235	0	0	0	6	3	0	8	618	6	0	4	0	0	0
CDK3	0.00153467	0	0	0	0.0423729	0.375	0	0.0111524	0.0172694	0.133333	0.0042735	0.0566038	0	0	0	0.64154	66	0	0	0	5	3	0	12	85	18	2	6	0	0	0
CDK17	0.00195322	0	0	0	0.0847458	0.375	0	0.0297398	0.0560748	0.0518519	0.0042735	0.0377358	0	0	0	0.641375	84	0	0	0	10	3	0	32	276	7	2	4	0	0	0
STK33	0.00697577	0	0	0	0.0762712	0.375	0	0.0185874	0.0747664	0.0518519	0	0.0377358	0	0	0	0.641188	300	0	0	0	9	3	0	20	368	7	0	4	0	0	0
ADCK2	0	0	0	0	0.0254237	0.5	0	0.00371747	0.0424624	0.0222222	0	0.0471698	0	0	0	0.640996	0	0	0	0	3	4	0	4	209	3	0	5	0	0	0
EPHA10	0.00741757	0	0	0	0.0338983	0.25	0.111111	0.00185874	0.113978	0.0518519	0.025641	0.0377358	0	0	0	0.633493	319	0	0	0	4	2	2	2	561	7	12	4	0	0	0
MAST1	0.0152537	0	0	0	0.0338983	0.375	0	0.0315985	0.0428688	0.0666667	0.00213675	0.0660377	0	0	0	0.63346	656	0	0	0	4	3	0	34	211	9	1	7	0	0	0
TTBK1	0.00737106	0	0	0	0.0508475	0.375	0	0.0232342	0.0739537	0.0444444	0	0.0566038	0	0	0	0.631455	317	0	0	0	6	3	0	25	364	6	0	6	0	0	0
PRAG1	0	0	0	0	0.0677966	0.375	0	0.0622677	0.0245835	0.037037	0	0.0566038	0	0	0	0.623289	0	0	0	0	8	3	0	67	121	5	0	6	0	0	0
NEK3	0	0	0	0	0.101695	0.25	0	0.0148699	0.0855343	0.0814815	0.0042735	0.0849057	0	0	0	0.62276	0	0	0	0	12	2	0	16	421	11	2	9	0	0	0
FJX1	0	0	0	0	0.0254237	0.25	0	0.00185874	0.0266152	0.0148148	0	0.0188679	0.00403226	0.25	0.0166667	0.608279	0	0	0	0	3	2	0	2	131	2	0	2	1	4	1
TSSK6	0.00204623	0	0	0	0.0338983	0.25	0	0	0.0237708	0.0666667	0.00213675	0.0660377	0.0201613	0.125	0.0166667	0.606384	88	0	0	0	4	2	0	0	117	9	1	7	5	2	1
SBK1	0.00195322	0	0	0	0.00847458	0.5	0	0.00557621	0.0241772	0.037037	0	0.0283019	0	0	0	0.60552	84	0	0	0	1	4	0	6	119	5	0	3	0	0	0
MOS	0.00355764	0	0	0	0.0254237	0.375	0	0.00371747	0.0268184	0.125926	0.042735	0	0	0	0	0.603178	153	0	0	0	3	3	0	4	132	17	20	0	0	0	0
RPS6KC1	0	0	0	0	0.101695	0.25	0	0.0381041	0.0849248	0.0518519	0	0.0566038	0	0	0	0.583179	0	0	0	0	12	2	0	41	418	7	0	6	0	0	0
FAM198B	0	0	0	0	0.0423729	0.375	0	0.00464684	0.129216	0	0	0.0188679	0	0	0	0.570103	0	0	0	0	5	3	0	5	636	0	0	2	0	0	0
HIPK4	0.00302283	0	0	0	0.0254237	0.375	0	0.00743494	0.0223486	0.0592593	0.00213675	0.0754717	0	0	0	0.570098	130	0	0	0	3	3	0	8	110	8	1	8	0	0	0
STKLD1	0.00237176	0	0	0	0.0423729	0.375	0	0.00557621	0.0713125	0.0222222	0	0.0471698	0	0	0	0.566025	102	0	0	0	5	3	0	6	351	3	0	5	0	0	0
HUNK	0.00413896	0	0	0	0.0169492	0.25	0	0.00929368	0.0390085	0.0518519	0	0.0471698	0.00403226	0.125	0.0166667	0.564111	178	0	0	0	2	2	0	10	192	7	0	5	1	2	1
NEK11	0.00151142	0	0	0	0.0762712	0.125	0.0555556	0.00557621	0.108086	0.0888889	0.00854701	0.0943396	0	0	0	0.563776	65	0	0	0	9	1	1	6	532	12	4	10	0	0	0
PKN3	0.00372041	0	0	0	0.0677966	0.25	0.0555556	0.0250929	0.0241772	0.0814815	0.00641026	0.0471698	0	0	0	0.561404	160	0	0	0	8	2	1	27	119	11	3	5	0	0	0
SCYL2	0.00332512	0	0	0	0.0762712	0.25	0	0.0157993	0.0428688	0.0740741	0.0042735	0.0943396	0	0	0	0.560952	143	0	0	0	9	2	0	17	211	10	2	10	0	0	0
MYLK4	0.00265079	0	0	0	0.0338983	0.375	0	0	0.0751727	0.0444444	0	0.0283019	0	0	0	0.559468	114	0	0	0	4	3	0	0	370	6	0	3	0	0	0
CDK19	0.00241827	0.0119048	0.0114286	0.0168067	0.059322	0.25	0	0.00743494	0.0556684	0.0666667	0	0.0754717	0	0	0	0.557122	104	1	2	2	7	2	0	8	274	9	0	8	0	0	0
MAP3K19	0.00806864	0	0	0	0.0338983	0.25	0	0.00929368	0.152377	0.037037	0	0.0660377	0	0	0	0.556712	347	0	0	0	4	2	0	10	750	5	0	7	0	0	0
SBK2	0.00239501	0	0	0	0.0254237	0.375	0	0	0.0154409	0.037037	0	0.0849057	0	0	0	0.540202	103	0	0	0	3	3	0	0	76	5	0	9	0	0	0
TTBK2	0.00492954	0	0	0	0.0932203	0.25	0	0.0381041	0.0816741	0.0592593	0.0128205	0	0	0	0	0.540008	212	0	0	0	11	2	0	41	402	8	6	0	0	0	0
TSSK1B	0.00671999	0	0	0	0.0762712	0.25	0	0.00929368	0.0414466	0.0666667	0.00213675	0.0849057	0	0	0	0.537441	289	0	0	0	9	2	0	10	204	9	1	9	0	0	0
PDIK1L	0.00113938	0	0	0	0.0423729	0.375	0	0.00743494	0.0408371	0.037037	0.0042735	0.0283019	0	0	0	0.536397	49	0	0	0	5	3	0	8	201	5	2	3	0	0	0
TSSK4	0.00186021	0	0	0	0.0338983	0.25	0	0.00464684	0.071922	0.0814815	0.00641026	0.0849057	0	0	0	0.535125	80	0	0	0	4	2	0	5	354	11	3	9	0	0	0
STK31	0.00781286	0	0	0	0.0423729	0.25	0	0.017658	0.118245	0.0518519	0	0.0471698	0	0	0	0.53511	336	0	0	0	5	2	0	19	582	7	0	5	0	0	0
TAF1L	0	0.238095	0	0	0.0254237	0.125	0	0.0213755	0.015644	0.103704	0	0	0	0	0	0.529242	0	20	0	0	3	1	0	23	77	14	0	0	0	0	0
CLK4	0.00162768	0	0	0	0.0762712	0.25	0	0.0157993	0.0428688	0.0666667	0.00854701	0.0660377	0	0	0	0.527818	70	0	0	0	9	2	0	17	211	9	4	7	0	0	0
STYK1	0.00288332	0	0	0	0.0677966	0.25	0	0.00557621	0.0262089	0.103704	0.00213675	0.0660377	0	0	0	0.524343	124	0	0	0	8	2	0	6	129	14	1	7	0	0	0
ADCK5	0	0	0	0	0.0338983	0.375	0	0.00464684	0.0381959	0.0222222	0.00213675	0.0377358	0	0	0	0.513836	0	0	0	0	4	3	0	5	188	3	1	4	0	0	0
CSNK1G2	0.00197647	0	0	0.0336134	0.110169	0.125	0	0.0241636	0.0438846	0.111111	0.00641026	0.0566038	0	0	0	0.512933	85	0	0	4	13	1	0	26	216	15	3	6	0	0	0
RPS6KL1	0	0	0	0	0.0423729	0.25	0	0.0027881	0.115197	0.037037	0	0.0471698	0	0	0	0.494565	0	0	0	0	5	2	0	3	567	5	0	5	0	0	0
ALPK1	0	0	0	0	0.0677966	0.25	0	0.00743494	0.0828931	0.0222222	0	0.0566038	0	0	0	0.486951	0	0	0	0	8	2	0	8	408	3	0	6	0	0	0
TSSK3	0.000976608	0	0	0	0.0338983	0.25	0	0.00464684	0.0233645	0.0740741	0.0235043	0.0754717	0	0	0	0.485936	42	0	0	0	4	2	0	5	115	10	11	8	0	0	0
SCYL3	0.00265079	0	0	0	0.0423729	0.25	0	0.0130112	0.0841121	0.037037	0.017094	0.0377358	0	0	0	0.484014	114	0	0	0	5	2	0	14	414	5	8	4	0	0	0
CDC42BPG	0.00695252	0	0	0	0.0338983	0.25	0	0.0260223	0.0381959	0.0592593	0.00213675	0.0566038	0	0	0	0.473069	299	0	0	0	4	2	0	28	188	8	1	6	0	0	0
SGK494	0	0	0	0	0.0254237	0.375	0	0.00185874	0.000406339	0.0296296	0	0.0377358	0	0	0	0.470054	0	0	0	0	3	3	0	2	2	4	0	4	0	0	0
STK32C	0.00220899	0	0	0	0.0508475	0.25	0	0.00836431	0.0723283	0.0444444	0	0.0377358	0	0	0	0.465929	95	0	0	0	6	2	0	9	356	6	0	4	0	0	0
STK32B	0.00348789	0	0	0	0.0423729	0.25	0	0.00185874	0.0832995	0.0444444	0	0.0377358	0	0	0	0.463199	150	0	0	0	5	2	0	2	410	6	0	4	0	0	0
MAP3K15	0.00534809	0	0	0	0.0423729	0.25	0	0.0111524	0.0505892	0.0444444	0	0.0471698	0	0	0	0.451077	230	0	0	0	5	2	0	12	249	6	0	5	0	0	0
TNNI3K	0.00760359	0	0	0	0.059322	0.125	0	0.0130112	0.00650142	0.111111	0.017094	0.103774	0	0	0	0.443417	327	0	0	0	7	1	0	14	32	15	8	11	0	0	0
ALPK3	0	0	0	0	0.0338983	0.25	0	0.0343866	0.0420561	0.0296296	0	0.0471698	0	0	0	0.43714	0	0	0	0	4	2	0	37	207	4	0	5	0	0	0
CDK11A	0.00244152	0.0119048	0.00571429	0.0504202	0.059322	0.125	0	0.0557621	0.00162536	0.0962963	0.017094	0	0	0	0	0.425581	105	1	1	6	7	1	0	60	8	13	8	0	0	0	0
TRIM66	0	0	0	0	0.0254237	0.25	0	0.00464684	0.0837058	0.00740741	0	0.0471698	0.00403226	0	0	0.422386	0	0	0	0	3	2	0	5	412	1	0	5	1	0	0
NEK5	0.00460401	0	0	0	0.0254237	0.25	0	0.00185874	0.0164567	0.0518519	0	0.0660377	0	0	0	0.416233	198	0	0	0	3	2	0	2	81	7	0	7	0	0	0
DCLK3	0.00551086	0	0	0	0.0254237	0.25	0	0.00557621	0.0392117	0.0518519	0	0.0377358	0	0	0	0.41531	237	0	0	0	3	2	0	6	193	7	0	4	0	0	0
NIM1K	0.00325536	0	0	0	0.0423729	0.25	0	0.00185874	0.0235677	0.0444444	0	0.0471698	0	0	0	0.412669	140	0	0	0	5	2	0	2	116	6	0	5	0	0	0
LMTK3	0.00530159	0	0	0	0.0338983	0.25	0	0.00836431	0.0233645	0.0444444	0	0.0471698	0	0	0	0.412543	228	0	0	0	4	2	0	9	115	6	0	5	0	0	0
ALPK2	0	0	0	0	0.0423729	0.25	0	0.00929368	0.0390085	0.0222222	0	0.0471698	0	0	0	0.410067	0	0	0	0	5	2	0	10	192	3	0	5	0	0	0
STK35	0.00151142	0	0	0	0.0423729	0.25	0	0.0139405	0.0416497	0.0296296	0	0.0283019	0	0	0	0.407406	65	0	0	0	5	2	0	15	205	4	0	3	0	0	0
PRKY	0.000279031	0	0	0	0.0338983	0.125	0	0.0027881	0.026412	0.0296296	0	0.150943	0	0	0	0.36895	12	0	0	0	4	1	0	3	130	4	0	16	0	0	0
NRBP2	0.00165093	0	0	0	0.0423729	0.125	0	0.00464684	0.075579	0.0592593	0	0.0566038	0	0	0	0.365113	71	0	0	0	5	1	0	5	372	8	0	6	0	0	0
ANKK1	0.00399944	0	0	0	0.0338983	0.25	0	0.00743494	0.000609508	0.0296296	0	0.0283019	0	0	0	0.353874	172	0	0	0	4	2	0	8	3	4	0	3	0	0	0
FAM198A	0	0	0	0	0.0338983	0.25	0	0.00836431	0.0392117	0	0	0.0188679	0	0	0	0.350342	0	0	0	0	4	2	0	9	193	0	0	2	0	0	0
CDKL4	0.00102311	0	0	0	0.0169492	0.25	0	0.000929368	0.000812678	0.037037	0	0.0377358	0	0	0	0.344487	44	0	0	0	2	2	0	1	4	5	0	4	0	0	0
SBK3	0	0	0	0	0.0169492	0.25	0	0	0.000203169	0.0296296	0	0.0471698	0	0	0	0.343952	0	0	0	0	2	2	0	0	1	4	0	5	0	0	0
STK17A	0.00162768	0	0	0	0.0847458	0.125	0	0.00836431	0.0280374	0.0666667	0	0	0	0	0	0.314442	70	0	0	0	10	1	0	9	138	9	0	0	0	0	0
NME9	0	0	0	0	0.0169492	0.125	0	0.000929368	0.115197	0.0444444	0	0	0	0	0	0.30252	0	0	0	0	2	1	0	1	567	6	0	0	0	0	0
CSNK1A1L	0.00327861	0	0	0	0.0338983	0.125	0	0.0148699	0.000406339	0.0592593	0	0	0	0	0	0.236712	141	0	0	0	4	1	0	16	2	8	0	0	0	0	0
PSKH2	0.00374366	0	0	0	0.0169492	0.125	0	0.00557621	0.0233645	0.0444444	0	0	0	0	0	0.219078	161	0	0	0	2	1	0	6	115	6	0	0	0	0	0

## Sheet: VEA_Sig
Gene	UniProt_ID	Domain	Start Position	End Position	Domain Length	Mutation Frequency	Exp_Mut_Freq	P-value	pFDR
AKT1	P31749	PH	6	108	103	83	20.5512	< 1.00E-16	< 1.00E-14
BRAF	P15056	Pkinase_Tyr	457	714	258	1091	46.2147	< 1.00E-16	< 1.00E-14
CHEK2	O96017	Pkinase	220	486	267	198	47.2639	< 1.00E-16	< 1.00E-14
EGFR	P00533	Furin-like	177	338	162	119	30.4054	< 1.00E-16	< 1.00E-14
EGFR	P00533	GF_recep_IV	505	637	133	77	25.0601	< 1.00E-16	< 1.00E-14
EGFR	P00533	Pkinase_Tyr	712	968	257	163	46.7155	< 1.00E-16	< 1.00E-14
EPHA6	Q9UF33	Ephrin_lbd	35	207	173	102	30.8237	< 1.00E-16	< 1.00E-14
ERBB2	P04626	Furin-like	183	343	161	86	30.0011	< 1.00E-16	< 1.00E-14
ERBB4	Q15303	Pkinase_Tyr	718	974	257	127	47.3383	< 1.00E-16	< 1.00E-14
JAK2	O60674	Pkinase_Tyr_1	545	805	261	165	45.9606	< 1.00E-16	< 1.00E-14
PRKCB	P05771	Pkinase	342	600	259	128	46.2395	< 1.00E-16	< 1.00E-14
MAP2K3	P46734	Pkinase	64	325	262	244	49.6416	< 1.00E-16	< 1.00E-14
MYO3A	Q8NEV4	Myosin_head	340	1041	702	253	123.854	< 1.00E-16	< 1.00E-14
PAK5	Q9P286	Pkinase	449	700	252	119	48.8213	< 1.00E-16	< 1.00E-14
TAF1L	Q8IZX4	DUF3591	584	1047	464	207	88.6015	< 1.00E-16	< 1.00E-14
TGFBR2	P37173	Pkinase_Tyr	244	538	295	144	55.4455	< 1.00E-16	< 1.00E-14
TTN	Q8WZ42	I-set	2882	2967	86	76	14.1701	< 1.00E-16	< 1.00E-14
KDR	P35968	Pkinase_Tyr	834	1160	327	139	62.9715	< 1.00E-16	< 1.00E-14
ERBB3	P21860	Recep_L_domain	55	167	113	67	20.6795	2.22045e-16	1.90841e-14
TTN	Q8WZ42	I-set	3621	3711	91	57	15.8704	3.33067e-16	2.71949e-14
ERBB2	P04626	Pkinase_Tyr	720	976	257	116	50.0797	5.55112e-16	4.31665e-14
EPHA3	P29320	Pkinase_Tyr	621	878	258	115	49.6977	7.77156e-16	5.76862e-14
NTRK3	Q16288	Pkinase_Tyr	538	824	287	120	53.0954	9.99201e-16	7.09433e-14
EPHA5	P54756	Pkinase_Tyr	675	932	258	115	49.8982	1.11022e-15	7.55414e-14
TNNI3K	Q59H18	Pkinase_Tyr	463	719	257	107	46.7537	1.42109e-14	9.28253e-13
MAP2K4	P45985	Pkinase	102	367	266	111	49.5617	1.93179e-14	1.21331e-12
FLT3	P36888	Pkinase_Tyr	610	943	334	126	59.8433	3.04201e-14	1.83985e-12
TTN	Q8WZ42	I-set	7668	7757	90	54	16.2644	3.9746e-14	2.31804e-12
EPHA3	P29320	Ephrin_lbd	30	202	173	80	31.0286	6.28386e-14	3.53846e-12
MAP2K7	O14733	Pkinase	120	380	261	108	49.0204	1.13798e-13	6.1944e-12
EPHA7	Q15375	Pkinase_Tyr	633	890	258	110	51.1106	2.90767e-13	1.53169e-11
ERBB3	P21860	Furin-like	169	332	164	77	30.2179	3.09308e-13	1.57126e-11
PIM1	P11309	Pkinase	129	381	253	109	50.5223	3.17524e-13	1.57126e-11
TTN	Q8WZ42	fn3	27894	27979	86	53	16.7764	4.3765e-13	2.10201e-11
PAK2	Q13177	PBD	73	131	59	40	10.3097	4.59854e-13	2.14555e-11
EPHB1	P54762	Pkinase_Tyr	619	878	260	108	50.6072	7.69385e-13	3.49001e-11
EPHA10	Q5JZY3	Ephrin_lbd	36	211	176	85	35.8146	8.68638e-13	3.83375e-11
AXL	P30530	fn3	226	321	96	54	18.2732	3.38829e-12	1.45607e-10
TTN	Q8WZ42	I-set	1841	1929	89	53	18.0822	7.02471e-12	2.94137e-10
EPHA5	P54756	Ephrin_lbd	61	233	173	74	30.7892	1.22109e-11	4.9851e-10
TTN	Q8WZ42	I-set	1703	1794	92	52	17.8582	1.35925e-11	5.41378e-10
KIT	P10721	Pkinase_Tyr	589	924	336	120	61.749	1.7526e-11	6.81427e-10
ACVR2A	P27037	Pkinase	196	481	286	108	53.659	2.26417e-11	8.59857e-10
TTN	Q8WZ42	I-set	5882	5971	90	50	17.0897	2.67943e-11	9.94436e-10
EPHA7	Q15375	Ephrin_lbd	33	205	173	73	30.7419	2.80485e-11	1.01785e-09
PRKACA	P17612	Pkinase	44	298	255	94	45.3036	8.2661e-11	2.93447e-09
ATM	Q13315	PI3_PI4_kinase	2713	2962	250	97	47.4068	8.89321e-11	3.08992e-09
MTOR	P42345	PI3_PI4_kinase	2181	2431	251	97	48.0908	1.85058e-10	6.29581e-09
ACVR1B	P36896	Pkinase	207	494	288	108	55.8039	1.97274e-10	6.57445e-09
TTN	Q8WZ42	I-set	4758	4845	88	45	15.5892	3.40357e-10	1.11161e-08
ERBB4	Q15303	GF_recep_IV	502	634	133	60	24.6312	4.95403e-10	1.58626e-08
MYO3A	Q8NEV4	Pkinase	21	287	267	96	48.5639	6.18598e-10	1.94264e-08
OBSCN	Q5VST9	I-set	985	1062	78	44	15.6031	1.04215e-09	3.211e-08
PRKCB	P05771	Pkinase_C	622	662	41	29	7.80696	1.21567e-09	3.67628e-08
OBSCN	Q5VST9	I-set	1076	1155	80	43	15.3301	1.82013e-09	5.40413e-08
TTN	Q8WZ42	I-set	9080	9169	90	45	16.525	2.00841e-09	5.85668e-08
OBSCN	Q5VST9	I-set	1260	1337	78	42	15.0179	2.94915e-09	8.44907e-08
PRKG1	Q13976	Pkinase	360	619	260	90	47.0741	9.00916e-09	2.53655e-07
EPHB1	P54762	Ephrin_lbd	20	196	177	70	33.312	9.40622e-09	2.60345e-07
TTN	Q8WZ42	I-set	943	1032	90	44	16.9483	1.17199e-08	3.18978e-07
OBSCN	Q5VST9	I-set	1443	1524	82	42	16.0352	1.84902e-08	4.94992e-07
EGFR	P00533	Recep_L_domain	57	168	112	48	19.7902	2.30464e-08	6.07012e-07
EPHB1	P54762	fn3	324	418	95	47	19.3311	2.9207e-08	7.57064e-07
TTN	Q8WZ42	I-set	28491	28578	88	41	15.7655	3.19456e-08	8.15112e-07
ERBB4	Q15303	Furin-like	176	335	160	61	28.7137	4.93453e-08	1.23971e-06
PRKCG	P05129	C2	171	277	107	49	20.9527	5.07287e-08	1.25515e-06
EPHA3	P29320	SAM_2	908	973	66	33	11.4515	5.33628e-08	1.30062e-06
ROS1	P08922	Pkinase_Tyr	1945	2215	271	91	49.8725	5.98578e-08	1.43747e-06
ERBB4	Q15303	Recep_L_domain	55	167	113	48	20.4892	6.41825e-08	1.51899e-06
EPHA6	Q9UF33	Pkinase_Tyr	737	930	194	74	38.1471	8.81742e-08	2.05698e-06
TTN	Q8WZ42	I-set	5788	5878	91	41	16.5511	1.15469e-07	2.65578e-06
EPHA8	P29322	Ephrin_lbd	32	204	173	65	32.3541	1.411e-07	3.20023e-06
TTN	Q8WZ42	I-set	1291	1381	91	42	17.3349	1.50566e-07	3.36813e-06
ITK	Q08881	PH	5	111	107	47	20.4896	1.55662e-07	3.43508e-06
TTN	Q8WZ42	I-set	2707	2785	79	36	13.802	1.72842e-07	3.76334e-06
TTN	Q8WZ42	I-set	5320	5409	90	40	16.2598	1.89951e-07	4.03341e-06
KDR	P35968	ig	229	321	93	40	16.2606	1.90185e-07	4.03341e-06
EPHA3	P29320	fn3	437	521	85	40	16.287	1.9816e-07	4.14865e-06
PRKD1	Q15139	C1_1	147	198	52	28	9.36536	2.09014e-07	4.32051e-06
TTN	Q8WZ42	I-set	7291	7381	91	39	15.7984	2.39517e-07	4.88915e-06
TTN	Q8WZ42	I-set	7385	7474	90	39	15.8218	2.48441e-07	5.0087e-06
ALK	Q9UM73	Pkinase_Tyr	1116	1383	268	91	51.6225	2.58324e-07	5.14443e-06
TTN	Q8WZ42	I-set	7761	7850	90	40	16.495	2.7291e-07	5.36941e-06
KDR	P35968	I-set	333	417	85	39	15.9227	2.90739e-07	5.6521e-06
EPHA3	P29320	EphA2_TM	542	618	77	36	14.1266	2.99097e-07	5.74619e-06
EPHA6	Q9UF33	EphA2_TM	550	628	79	36	14.3632	4.40616e-07	8.36659e-06
PSKH2	Q96QS6	Pkinase	63	320	258	87	49.4684	4.94567e-07	9.22676e-06
TTN	Q8WZ42	I-set	2356	2437	82	36	14.4382	4.97217e-07	9.22676e-06
PRKCG	P05129	Pkinase	351	614	264	86	48.8359	5.3947e-07	9.89837e-06
PRKACG	P22612	Pkinase	44	298	255	83	46.665	5.59131e-07	1.01451e-05
TTN	Q8WZ42	I-set	16741	16835	95	41	17.68	6.22039e-07	1.10992e-05
TRPM6	Q9BX84	Ion_trans	841	1081	241	75	40.9638	6.30684e-07	1.10992e-05
TTN	Q8WZ42	I-set	3239	3328	90	38	15.8161	6.32104e-07	1.10992e-05
TTN	Q8WZ42	I-set	5506	5595	90	38	15.882	6.97808e-07	1.2035e-05
NTRK3	Q16288	ig	214	299	86	36	14.6543	7.00139e-07	1.2035e-05
TTN	Q8WZ42	I-set	16036	16120	85	40	17.1658	7.33728e-07	1.2481e-05
EPHA7	Q15375	fn3	444	527	84	38	15.9442	7.6555e-07	1.28677e-05
TTN	Q8WZ42	I-set	2533	2618	86	36	14.7171	7.72222e-07	1.28677e-05
TTN	Q8WZ42	I-set	5413	5502	90	38	16.0668	9.17518e-07	1.51344e-05
NME8	Q8N427	Thioredoxin	11	117	107	41	18.1611	1.2093e-06	1.97479e-05
TTN	Q8WZ42	I-set	6350	6440	91	39	17.0755	1.57254e-06	2.54254e-05
TTN	Q8WZ42	I-set	6	97	92	39	17.1904	1.84163e-06	2.94841e-05
PDGFRA	P16234	I-set	216	307	92	38	16.6279	2.04236e-06	3.23804e-05
EPHA5	P54756	SAM_1	964	1027	64	31	12.3318	2.16796e-06	3.40411e-05
TTN	Q8WZ42	I-set	2267	2352	86	36	15.4848	2.42833e-06	3.77663e-05
TTN	Q8WZ42	I-set	6444	6533	90	36	15.6172	2.93113e-06	4.5156e-05
TTN	Q8WZ42	I-set	4944	5033	90	37	16.2846	3.06441e-06	4.67681e-05
PRKD1	Q15139	Pkinase	584	839	256	81	47.3515	3.12344e-06	4.72275e-05
TTN	Q8WZ42	I-set	4664	4754	91	37	16.3503	3.35335e-06	5.02387e-05
HCK	P08631	Pkinase_Tyr	262	511	250	80	46.7737	3.56442e-06	5.29154e-05
NTRK3	Q16288	I-set	316	392	77	32	13.3387	4.06197e-06	5.97586e-05
TTN	Q8WZ42	I-set	13124	13204	81	35	15.2374	4.18894e-06	6.10763e-05
TTN	Q8WZ42	I-set	8139	8228	90	36	16.0574	5.37893e-06	7.77326e-05
NME8	Q8N427	NDK	316	452	137	49	24.8442	5.91079e-06	8.46695e-05
CSNK1A1L	Q8N752	Pkinase	17	259	243	76	44.7068	7.27412e-06	0.000103292
ALK	Q9UM73	MAM	266	426	161	59	32.2417	7.96447e-06	0.000112121
TTN	Q8WZ42	fn3	28981	29064	84	35	15.719	8.10344e-06	0.000113102
MAP2K1	Q02750	Pkinase	68	361	294	90	55.9581	1.04515e-05	0.000144638
EPHA5	P54756	fn3	359	453	95	38	17.9416	1.12514e-05	0.000154399
TTN	Q8WZ42	I-set	14621	14707	87	35	16.0043	1.17898e-05	0.000160439
OBSCN	Q5VST9	I-set	1352	1430	79	34	15.3699	1.20249e-05	0.000162287
MOS	P00540	Pkinase	61	337	277	86	53.0823	1.21571e-05	0.000162725
EPHA6	Q9UF33	fn3	441	527	87	35	16.0895	1.31569e-05	0.000174677
TTN	Q8WZ42	PPAK	10295	10321	27	17	5.39387	1.4697e-05	0.00019296
DCLK1	O15075	Pkinase	390	647	258	78	47.2032	1.47704e-05	0.00019296
EPHA5	P54756	fn3	470	552	83	33	14.9302	1.58297e-05	0.000205159
KDR	P35968	I-set	667	754	88	35	16.2502	1.61388e-05	0.000207517
STK32B	Q9NY57	Pkinase	23	283	261	79	48.176	1.70333e-05	0.000217308
TTN	Q8WZ42	fn3	14912	14996	85	36	16.9748	1.7479e-05	0.000221265
PDK4	Q16654	HATPase_c	243	368	126	45	23.1518	1.83081e-05	0.000229979
STK31	Q9BXU1	Pkinase	793	974	182	56	31.0184	1.84986e-05	0.000230597
NTRK1	P04629	Pkinase_Tyr	510	781	272	86	53.7371	1.86778e-05	0.000231067
TIE1	P35590	ig	356	441	86	37	17.8971	2.3678e-05	0.000290723
TTN	Q8WZ42	I-set	2078	2168	91	37	17.9598	2.54696e-05	0.000308198
TTN	Q8WZ42	I-set	5602	5691	90	32	14.6433	2.54787e-05	0.000308198
TTN	Q8WZ42	I-set	5040	5129	90	37	18.1195	3.06086e-05	0.000367528
BRDT	Q58F21	Bromodomain	276	364	89	33	15.4592	3.12401e-05	0.000372373
EPHB1	P54762	EphA2_TM	542	616	75	32	14.8119	3.16652e-05	0.000374705
NTRK3	Q16288	LRR_8	103	162	60	25	10.372	3.21685e-05	0.000377922
TTN	Q8WZ42	I-set	33488	33577	90	36	17.5447	3.44157e-05	0.000401015
EPHA5	P54756	EphA2_TM	574	672	99	37	18.2343	3.48703e-05	0.000401015
INSRR	P14616	Pkinase_Tyr	979	1246	268	82	51.5853	3.48709e-05	0.000401015
TRPM6	Q9BX84	Alpha_kinase	1775	1972	198	61	35.513	3.57466e-05	0.000406304
FES	P07332	Pkinase_Tyr	561	814	254	79	49.2851	3.58284e-05	0.000406304
TTN	Q8WZ42	I-set	17750	17835	86	35	16.9675	3.8544e-05	0.000434085
TTN	Q8WZ42	I-set	17047	17140	94	35	17.0108	4.05416e-05	0.000453455
TTN	Q8WZ42	I-set	13390	13475	86	34	16.3881	4.30046e-05	0.000477731
FGFR2	P21802	Pkinase_Tyr	481	757	277	82	52.0633	4.71278e-05	0.000519997
ROR2	Q01974	Pkinase_Tyr	473	746	274	83	52.9251	4.93539e-05	0.000540905
EPHA3	P29320	fn3	327	422	96	35	17.2126	5.11388e-05	0.000556731
TTN	Q8WZ42	fn3	25830	25915	86	36	17.9866	5.6677e-05	0.000612938
ACVR1C	Q8NER5	Pkinase_Tyr	195	482	288	85	54.9093	6.29443e-05	0.00067232
MYLK3	Q32MK0	Pkinase	515	770	256	73	45.4757	6.29914e-05	0.00067232
CAMK4	Q16566	Pkinase	46	300	255	75	47.0604	6.4052e-05	0.00067638
AXL	P30530	Pkinase_Tyr	536	803	268	80	50.987	6.42002e-05	0.00067638
EPHA7	Q15375	fn3	333	427	95	35	17.4652	6.79215e-05	0.000710998
RET	P07949	Pkinase_Tyr	724	1005	282	84	54.2771	6.93018e-05	0.000720827
MUSK	O15146	Fz	317	442	126	43	23.0994	7.00493e-05	0.00072399
TTN	Q8WZ42	fn3	15930	16015	86	35	17.5533	7.48542e-05	0.000768785
TTN	Q8WZ42	I-set	104	193	90	35	17.5617	7.55466e-05	0.000771048
TTN	Q8WZ42	fn3	21796	21880	85	33	16.2184	7.74389e-05	0.000785452
TTN	Q8WZ42	I-set	7478	7568	91	35	17.6344	8.17986e-05	0.00082455
PRKD1	Q15139	PH	423	541	119	41	21.8766	8.51101e-05	0.000852667
TTN	Q8WZ42	fn3	14416	14500	85	33	16.3347	8.83993e-05	0.00088022
TSSK1B	Q9BXA7	Pkinase	12	272	261	74	46.9487	9.82707e-05	0.000972583
IRAK3	Q9Y616	Pkinase	165	443	279	77	49.5826	0.000115849	0.00113964
ROR2	Q01974	Kringle	316	394	79	30	14.5794	0.000121653	0.00118958
ZAP70	P43403	Pkinase_Tyr	338	593	256	76	48.8958	0.000123462	0.00120008
JAK3	P52333	Pkinase_Tyr_1	521	777	257	76	48.9239	0.000125578	0.00121343
TTN	Q8WZ42	I-set	1556	1647	92	34	17.3679	0.000129197	0.00124106
DCLK1	O15075	DCX	75	137	63	26	12.0649	0.000145111	0.00138577
TTN	Q8WZ42	I-set	5226	5316	91	33	16.7943	0.000146746	0.00139323
TTN	Q8WZ42	fn3	22977	23060	84	32	16.1405	0.000152605	0.00144048
RIPK4	P57078	Pkinase	22	282	261	77	50.2158	0.000168783	0.00158404
SBK2	P0C263	Pkinase	62	329	268	82	54.2598	0.000172645	0.00161103
TTN	Q8WZ42	I-set	4851	4940	90	32	16.3367	0.000188783	0.00175161
TTN	Q8WZ42	fn3	19425	19516	92	35	18.5198	0.000205525	0.00189617
TTN	Q8WZ42	Titin_Z	464	505	42	19	7.91223	0.000220092	0.00201916
EPHA7	Q15375	EphA2_TM	557	630	74	28	13.7519	0.000224472	0.00204784
TTN	Q8WZ42	I-set	6164	6253	90	31	15.8201	0.000228046	0.00206888
OBSCN	Q5VST9	I-set	892	969	78	30	15.262	0.000263453	0.0023769
LRRK2	Q5S007	Pkinase	1881	2132	252	72	47.0813	0.000278308	0.00249713
TNNI3K	Q59H18	Ank_2	274	370	97	31	16.0217	0.000282577	0.00252158
NME8	Q8N427	NDK	451	586	136	43	24.7333	0.000296914	0.00263511
TTN	Q8WZ42	fn3	15508	15593	86	32	16.8195	0.000312409	0.00275764
PRKCQ	Q04759	Pkinase	380	634	255	68	44.1152	0.00031712	0.00278418
TTN	Q8WZ42	I-set	6257	6346	90	30	15.4561	0.000324477	0.00283353
CHEK2	O96017	FHA	113	192	80	30	15.5103	0.000343592	0.0029793
TTN	Q8WZ42	PPAK	10983	11009	27	14	5.20809	0.000344818	0.0029793
TTN	Q8WZ42	fn3	26613	26699	87	33	17.6563	0.000355273	0.00305347
TGFBR1	P36897	Activin_recp	34	110	77	26	12.9152	0.000410106	0.0035063
TTN	Q8WZ42	I-set	12413	12497	85	31	16.4416	0.000434733	0.00369749
PRKCQ	Q04759	Pkinase_C	655	696	42	18	7.75735	0.000453318	0.0038284
TTN	Q8WZ42	I-set	20919	20999	81	28	14.3827	0.000454813	0.0038284
TTN	Q8WZ42	I-set	4478	4567	90	30	15.8341	0.000480204	0.0040214
EPHB2	P29323	EphA2_TM	544	618	75	28	14.4511	0.000489297	0.00407665
LCK	P06239	Pkinase_Tyr	245	494	250	71	47.3297	0.000506628	0.00419961
MAPK4	P31152	Pkinase	20	312	293	80	54.9649	0.000597743	0.00492987

## Sheet: MEA_Sig
Gene	UniProt_ID	Domain	Start Position	End Position	Domain Length	#PTM Positions	Exp_PTM_Pos	P-value	pFDR
CDK1	P06493	Pkinase	4	287	284	41	4.53872	< 1.00E-16	< 1.00E-14
EGFR	P00533	Pkinase_Tyr	712	968	257	30	3.47041	< 1.00E-16	< 1.00E-14
NME1	P15531	NDK	5	139	135	23	1.29887	< 1.00E-16	< 1.00E-14
NME2	P22392	NDK	5	139	135	27	1.45058	< 1.00E-16	< 1.00E-14
PRKDC	P78527	FAT	3023	3470	448	42	6.56917	< 1.00E-16	< 1.00E-14
GTF2F1	P35269	TFIIF_alpha	2	517	516	58	8.38154	< 1.00E-16	< 1.00E-14
CDK11B	P21127	Pkinase	438	723	286	28	4.2782	3.77476e-15	8.80597e-13
CDK6	Q00534	Pkinase	13	300	288	26	3.68959	5.32907e-15	1.0878e-12
BMP2K	Q9NSY1	BMP2K_C	893	1161	269	27	4.06691	7.54952e-15	1.36982e-12
ZAP70	P43403	Pkinase_Tyr	338	593	256	24	3.31814	2.81997e-14	4.60501e-12
MAPK1	P28482	Pkinase	25	313	289	26	4.31803	2.05391e-13	3.04913e-11
CDK9	P50750	Pkinase	19	315	297	24	3.81103	5.60663e-13	7.62968e-11
PBK	Q96KB5	Pkinase	33	318	286	24	3.93703	1.12088e-12	1.408e-10
EPHA2	P29317	Pkinase_Tyr	613	871	259	23	3.72645	2.34213e-12	2.73192e-10
LCK	P06239	Pkinase_Tyr	245	494	250	22	3.43695	3.11529e-12	3.39151e-10
NEK7	Q8TDX7	Pkinase	34	292	259	23	3.81231	3.72802e-12	3.80491e-10
CDK2	P24941	Pkinase	4	286	283	23	3.82463	3.98104e-12	3.82414e-10
LYN	P07948	Pkinase_Tyr	247	497	251	23	3.89107	5.64948e-12	5.12533e-10
PRKDC	P78527	NUC194	1815	2203	389	28	5.80555	5.97344e-12	5.13402e-10
ARAF	P10398	Pkinase_Tyr	310	567	258	21	3.27426	8.43214e-12	6.88485e-10
MET	P08581	Pkinase_Tyr	1078	1337	260	22	3.64561	9.90741e-12	7.70419e-10
ZAP70	P43403	SH2	163	239	77	16	1.8167	1.29927e-11	9.64414e-10
PRKACB	P22694	Pkinase	44	298	255	22	3.90866	3.82999e-11	2.71929e-09
LCK	P06239	SH2	127	209	83	13	1.20114	4.87888e-11	3.31967e-09
PRKDC	P78527	PI3_PI4_kinase	3747	4015	269	20	3.40841	1.16813e-10	7.63025e-09
CDK11A	Q9UQ88	Pkinase	426	711	286	22	4.24311	1.84165e-10	1.11386e-08
STK4	Q13043	Pkinase	30	281	252	20	3.49193	1.79441e-10	1.11386e-08
AURKB	Q96GD4	Pkinase	77	327	251	19	3.14979	1.91229e-10	1.11528e-08
MAP2K1	Q02750	Pkinase	68	361	294	20	3.53591	2.23866e-10	1.26059e-08
IKBKB	O14920	Pkinase	15	297	283	19	3.20818	2.61295e-10	1.42232e-08
BLVRA	P53004	Biliv-reduc_cat	133	245	113	14	1.64742	2.93063e-10	1.54378e-08
BCR	P11274	RhoGEF	502	689	188	17	2.70951	7.5023e-10	3.82252e-08
EPHA2	P29317	EphA2_TM	537	610	74	11	0.993366	7.72463e-10	3.82252e-08
LRRK2	Q5S007	Roc	1336	1456	121	14	1.77673	8.07084e-10	3.87638e-08
PRKAA1	Q13131	AdenylateSensor	406	503	98	15	2.12617	1.13528e-09	5.29688e-08
ABL1	P00519	Pkinase_Tyr	242	493	252	20	3.89938	1.23869e-09	5.61882e-08
CSNK2A1	P68400	Pkinase	39	324	286	21	4.30045	1.2819e-09	5.65769e-08
PRKCD	Q05655	Pkinase	349	603	255	18	3.2167	1.7145e-09	7.36784e-08
CDK5	Q00535	Pkinase	4	286	283	19	3.66089	2.3881e-09	9.99942e-08
EIF2AK2	P19525	Pkinase	267	537	271	21	4.57935	3.92172e-09	1.60104e-07
MAPK3	P27361	Pkinase	42	330	289	21	4.59843	4.22047e-09	1.68098e-07
PAK2	Q13177	Pkinase	249	500	252	17	3.04847	4.55399e-09	1.77064e-07
SYK	P43405	Pkinase_Tyr	371	626	256	19	3.83375	5.10479e-09	1.93863e-07
MAPK14	Q16539	Pkinase	24	308	285	19	3.84483	5.35177e-09	1.98624e-07
TRIO	O75962	SH3-RhoG_link	1715	1972	258	20	4.32138	7.19222e-09	2.60998e-07
PRKCD	Q05655	Pkinase_C	624	665	42	9	0.759716	8.86537e-09	3.14721e-07
TGFBR1	P36897	TGF_beta_GS	176	203	28	8	0.571781	1.07749e-08	3.74371e-07
EPHB2	P29323	EphA2_TM	544	618	75	10	1.06392	1.87418e-08	6.37612e-07
STK26	Q9P289	Pkinase	24	274	251	17	3.43668	2.737e-08	9.12146e-07
MAP4K4	O95819	Pkinase	25	289	265	17	3.54931	4.40056e-08	1.43722e-06
INSR	P06213	Pkinase_Tyr	1023	1290	268	16	3.18742	5.09033e-08	1.6299e-06
EPHB4	P54760	EphA2_TM	541	612	72	9	0.928219	5.6443e-08	1.77253e-06
CSNK1G3	Q9Y6M4	CK1gamma_C	328	417	90	9	0.955267	7.341e-08	2.26186e-06
TNK1	Q13470	Pkinase_Tyr	116	377	262	13	2.18902	8.71298e-08	2.58696e-06
YES1	P07947	SH2	158	240	83	11	1.53419	8.66809e-08	2.58696e-06
MAPK8	P45983	Pkinase	26	321	296	18	4.15882	9.31283e-08	2.71569e-06
MAP3K20	Q9NYL2	SAM_1	337	408	72	9	1.05042	1.74136e-07	4.98883e-06
VRK1	Q99986	Pkinase	37	324	288	19	4.7921	1.79505e-07	5.054e-06
INSR	P06213	Recep_L_domain	359	473	115	11	1.64993	1.86639e-07	5.16579e-06
TTN	Q8WZ42	I-set	26322	26411	90	11	1.65661	1.94718e-07	5.29957e-06
AKT1	P31749	Pkinase_C	429	474	46	8	0.820865	2.23396e-07	5.98042e-06
PTK2	Q05397	Pkinase_Tyr	422	676	255	16	3.55955	2.35037e-07	6.19058e-06
AKT1	P31749	Pkinase	150	408	259	16	3.58505	2.59122e-07	6.70265e-06
ERBB2	P04626	Pkinase_Tyr	720	976	257	15	3.17638	2.62688e-07	6.70265e-06
MAP2K2	P36507	Pkinase	72	369	298	15	3.20504	2.95314e-07	7.4192e-06
PRKACA	P17612	Pkinase	44	298	255	16	3.64809	3.28594e-07	8.13021e-06
TNK2	Q07912	Inhibitor_Mig-6	774	840	67	9	1.14057	3.6575e-07	8.78337e-06
NEK6	Q9HC98	Pkinase	45	308	264	16	3.67327	3.6079e-07	8.78337e-06
GRK2	P25098	Pkinase	191	453	263	15	3.26721	3.7904e-07	8.97062e-06
PTK2	Q05397	Focal_AT	914	1046	133	11	1.7796	4.11005e-07	9.58816e-06
PRKCA	P17252	Pkinase	339	597	259	15	3.32812	4.81329e-07	1.09168e-05
TTN	Q8WZ42	I-set	19828	19915	88	11	1.80572	4.77991e-07	1.09168e-05
PRKCA	P17252	C2	171	277	107	11	1.82018	5.19118e-07	1.16126e-05
GSK3A	P49840	Pkinase	119	403	285	18	4.70938	5.89816e-07	1.30158e-05
AKT2	P31751	Pkinase_C	430	475	46	8	0.9268	6.05965e-07	1.31939e-05
FRK	P42685	SH3_1	48	102	55	7	0.680634	6.25266e-07	1.3435e-05
PDGFRB	P09619	Pkinase_Tyr	600	958	359	20	5.72026	6.94541e-07	1.47297e-05
FGR	P09769	SH2	144	226	83	10	1.53908	7.06672e-07	1.47948e-05
ITK	Q08881	SH3_1	177	223	47	7	0.706165	8.20777e-07	1.69662e-05
TTN	Q8WZ42	fn3	29769	29854	86	10	1.57429	8.77835e-07	1.79188e-05
TTN	Q8WZ42	I-set	27404	27493	90	10	1.5776	8.95674e-07	1.80572e-05
RET	P07949	Pkinase_Tyr	724	1005	282	16	3.93555	9.12654e-07	1.81752e-05
EPHA2	P29317	SAM_1	902	966	65	8	0.977546	9.35745e-07	1.82369e-05
CSNK1A1	P48729	Pkinase	17	259	243	16	3.94368	9.38091e-07	1.82369e-05
DYRK3	O43781	Pkinase	209	522	314	17	4.40839	9.74864e-07	1.87289e-05
ABL1	P00519	SH2	127	202	76	10	1.60067	1.02904e-06	1.95397e-05
PDGFRA	P16234	Pkinase_Tyr	593	950	358	21	6.42049	1.16676e-06	2.19002e-05
ACVR1B	P36896	TGF_beta_GS	178	205	28	6	0.52466	1.37432e-06	2.55029e-05
RPS6KA4	O75676	Pkinase_C	322	361	40	6	0.527278	1.4198e-06	2.6051e-05
RPS6KB1	P23443	Pkinase_C	373	413	41	7	0.789824	1.86728e-06	3.38807e-05
BRAF	P15056	Pkinase_Tyr	457	714	258	15	3.70775	1.90541e-06	3.41927e-05
JAK2	O60674	Pkinase_Tyr_2	849	1123	275	16	4.17257	1.97812e-06	3.51116e-05
PLK1	P53350	POLO_box	418	479	62	9	1.38341	2.02583e-06	3.55719e-05
RPS6KA3	P51812	Pkinase_C	350	387	38	6	0.561426	2.13857e-06	3.7152e-05
STK39	Q9UEW8	Pkinase	63	337	275	15	3.74567	2.16478e-06	3.72114e-05
GSK3B	P49841	Pkinase	56	340	285	17	4.67867	2.21078e-06	3.76062e-05
TTN	Q8WZ42	I-set	32617	32709	93	11	2.10091	2.24696e-06	3.78276e-05
CSNK1G2	P78368	CK1gamma_C	358	385	28	5	0.362889	2.32631e-06	3.87639e-05
FGFR1	P11362	Pkinase_Tyr	478	754	277	15	3.7704	2.35059e-06	3.87728e-05
MAST3	O60307	DUF1908	58	331	274	14	3.34805	2.52129e-06	4.11726e-05
TTN	Q8WZ42	PPAK	10295	10321	27	5	0.371417	2.65489e-06	4.29251e-05
TTN	Q8WZ42	I-set	12856	12941	86	9	1.46191	3.27847e-06	5.24876e-05
MAP2K3	P46734	Pkinase	64	325	262	14	3.43024	3.36232e-06	5.33074e-05
PRKCA	P17252	Pkinase_C	623	658	36	5	0.402999	4.2172e-06	6.62182e-05
PRKCB	P05771	Pkinase_C	622	662	41	6	0.628823	4.46057e-06	6.93725e-05
RPS6KA1	Q15418	Pkinase_1	62	321	260	14	3.53064	4.72427e-06	7.27804e-05
STK10	O94804	Pkinase	36	294	259	13	3.10299	4.96398e-06	7.57586e-05
AXL	P30530	Pkinase_Tyr	536	803	268	14	3.55874	5.18456e-06	7.83925e-05
RPS6KA3	P51812	Pkinase_2	422	679	258	15	4.03466	5.43943e-06	8.14916e-05
PDPK1	O15530	Pkinase	82	342	261	15	4.04367	5.59022e-06	8.29894e-05
BTK	Q06187	Pkinase_Tyr	402	651	250	15	4.05738	5.82695e-06	8.57244e-05
FYN	P06241	Pkinase_Tyr	271	520	250	13	3.17509	6.40801e-06	9.34311e-05
FYN	P06241	SH2	149	231	83	9	1.5862	6.63105e-06	9.58274e-05
EPHA7	Q15375	Pkinase_Tyr	633	890	258	12	2.8445	9.31809e-06	0.000133145
TTN	Q8WZ42	I-set	20225	20312	88	9	1.6518	9.3764e-06	0.000133145
ITK	Q08881	BTK	119	148	30	5	0.471581	1.02144e-05	0.000143795
NTRK2	Q16620	I-set	197	283	87	8	1.32068	1.03394e-05	0.00014431
IGF1R	P08069	Pkinase_Tyr	999	1266	268	13	3.32337	1.05951e-05	0.000146625
WNK4	Q96J92	Pkinase	174	432	259	14	3.78796	1.07039e-05	0.000146886
ITK	Q08881	Pkinase_Tyr	363	612	250	13	3.33505	1.10097e-05	0.000149088
MAST2	Q6P0Q8	DUF1908	201	475	275	14	3.79836	1.10469e-05	0.000149088
EPHB1	P54762	EphA2_TM	542	616	75	8	1.34505	1.19281e-05	0.000159661
LYN	P07948	SH2	129	211	83	8	1.363	1.32267e-05	0.000175603
PRKCI	P41743	Pkinase	254	522	269	13	3.42446	1.46893e-05	0.000193449
MAST1	Q9Y2H9	DUF1908	61	337	277	15	4.39214	1.51992e-05	0.000198562
TTN	Q8WZ42	I-set	29577	29664	88	9	1.76006	1.60555e-05	0.000208084
AKT1	P31749	PH	6	108	103	8	1.40325	1.65842e-05	0.000211578
AKT2	P31751	Pkinase	152	409	258	13	3.46112	1.64872e-05	0.000211578
TBK1	Q9UHD2	Pkinase	9	299	291	13	3.55235	2.18278e-05	0.000276317
TTN	Q8WZ42	fn3	19727	19812	86	8	1.47196	2.39925e-05	0.000301383
TTK	P33981	Pkinase	525	791	267	15	4.57102	2.44028e-05	0.000304197
MELK	Q14680	Pkinase	11	263	253	13	3.59676	2.49386e-05	0.000308521
AURKA	O14965	Pkinase	133	383	251	13	3.60317	2.54183e-05	0.000312091
BAZ1B	Q9UIG0	WSD	898	1025	128	9	1.86391	2.59553e-05	0.000316306
ABL2	P42684	Pkinase_Tyr	288	539	252	14	4.09783	2.61733e-05	0.0003166
EPHB4	P54760	Pkinase_Tyr	615	874	260	12	3.16734	2.80739e-05	0.000337093
ZAP70	P43403	SH2	10	87	78	6	0.845513	2.93818e-05	0.000350222
EPHB4	P54760	SAM_1	905	969	65	6	0.854311	3.13508e-05	0.000368316
PRKCB	P05771	Pkinase	342	600	259	12	3.20078	3.12145e-05	0.000368316
TTN	Q8WZ42	fn3	31257	31343	87	9	1.91089	3.19212e-05	0.000372339
EGFR	P00533	Recep_L_domain	57	168	112	8	1.53028	3.23219e-05	0.000374338
KIT	P10721	Pkinase_Tyr	589	924	336	16	5.2559	3.66219e-05	0.000421151
RAF1	P04049	Pkinase_Tyr	349	606	258	13	3.75789	3.97415e-05	0.000453831
SYK	P43405	SH2	15	92	78	7	1.21678	4.07217e-05	0.000461795
CSK	P41240	Pkinase_Tyr	195	440	246	12	3.29782	4.21279e-05	0.000474447
SLK	Q9H2G2	Pkinase	34	292	259	12	3.3115	4.39063e-05	0.000491089
TTN	Q8WZ42	I-set	3058	3142	85	7	1.24528	4.7799e-05	0.000530991
TTN	Q8WZ42	fn3	29867	29956	90	8	1.61808	4.94066e-05	0.000545141
RPS6KA3	P51812	Pkinase_1	68	327	260	12	3.35945	5.06679e-05	0.000555307
AKT3	Q9Y243	Pkinase_C	426	473	48	6	0.926746	5.20593e-05	0.000565207
EPHA7	Q15375	EphA2_TM	557	630	74	6	0.927331	5.22635e-05	0.000565207
ABL2	P42684	SH2	173	248	76	8	1.64543	5.60791e-05	0.000602482
PLK1	P53350	Pkinase	53	305	253	12	3.41643	5.98629e-05	0.000638929
CDK7	P50613	Pkinase	12	295	284	12	3.42712	6.17415e-05	0.000650477
EPHB2	P29323	Pkinase_Tyr	621	880	260	12	3.42534	6.14242e-05	0.000650477
NME3	Q13232	NDK	22	156	135	7	1.29509	6.26266e-05	0.000655572
CHEK2	O96017	Pkinase	220	486	267	13	3.93415	6.42551e-05	0.000668335
FLT3	P36888	Pkinase_Tyr	610	943	334	15	4.98566	6.67854e-05	0.000690257
EPHB3	P54753	EphA2_TM	560	630	71	6	0.975691	7.15525e-05	0.000734876
OXSR1	O95747	OSR1_C	434	465	32	4	0.416086	7.36059e-05	0.00075124
PKN2	Q16513	Pkinase	657	916	260	11	3.02498	7.70922e-05	0.000781935
STK3	Q13188	Pkinase	27	278	252	12	3.50929	7.79606e-05	0.000785862
RYK	P34925	Pkinase_Tyr	327	593	267	10	2.59132	8.42355e-05	0.000843906
MARK2	Q7KZI7	UBA	324	360	37	5	0.692392	8.48575e-05	0.000844953
MINK1	Q8N4C8	Pkinase	25	289	265	12	3.54226	8.54358e-05	0.000845556
MAPK10	P53779	Pkinase	64	359	296	13	4.07196	9.17365e-05	0.000902444
BTK	Q06187	SH2	281	362	82	8	1.76162	9.35102e-05	0.000914384
EPHA3	P29320	EphA2_TM	542	618	77	6	1.02418	9.63678e-05	0.00093163
PKN1	Q16512	Pkinase_C	895	937	43	4	0.44104	9.64829e-05	0.00093163
PKN2	Q16513	Pkinase_C	937	979	43	4	0.441535	9.69854e-05	0.00093163
TTN	Q8WZ42	fn3	27206	27290	85	7	1.39187	0.000102422	0.000978101
TTN	Q8WZ42	fn3	21796	21880	85	8	1.78742	0.000104183	0.000989132
ABL1	P00519	SH3_1	67	113	47	5	0.7232	0.000107353	0.00101334
MET	P08581	TIG	742	831	90	7	1.40926	0.000111416	0.00104564
CSNK1G2	P78368	Pkinase	46	299	254	13	4.16092	0.000114462	0.00106809
PRKCQ	Q04759	Pkinase_C	655	696	42	4	0.459522	0.000116675	0.00108256
JAK1	P23458	Pkinase_Tyr_2	875	1149	275	13	4.18074	0.000120141	0.00110842
RPS6KC1	Q96S38	MIT	240	305	66	6	1.07238	0.000127553	0.00117019
TTN	Q8WZ42	fn3	20020	20105	86	7	1.43939	0.000128531	0.00117258
CDK4	P11802	Pkinase	6	295	290	11	3.23432	0.000142416	0.00129203
BMPR1A	P36894	TGF_beta_GS	205	232	28	4	0.482425	0.000146016	0.00131174
PAK2	Q13177	PBD	73	131	59	5	0.766002	0.000146195	0.00131174
PIM2	Q9P1W9	Pkinase	32	286	255	9	2.31441	0.000151268	0.00134984
CAMK2G	Q13555	Pkinase	14	272	259	11	3.26992	0.00015727	0.00139578
NEK9	Q8TD19	RCC1	499	547	49	5	0.795312	0.000178661	0.00157705
DDR1	Q08345	Pkinase_Tyr	610	905	296	10	2.8452	0.000187513	0.00164628
PKN1	Q16512	HR1	38	102	65	4	0.510272	0.000188933	0.00164988
BRDT	Q58F21	Bromodomain	276	364	89	7	1.52734	0.000191309	0.00166175
EGFR	P00533	GF_recep_IV	505	637	133	6	1.15099	0.00019561	0.00168122
NME4	O00746	NDK	38	172	135	7	1.53236	0.000195541	0.00168122
MLKL	Q8NB16	Pkinase_Tyr	209	466	258	12	3.86972	0.000200291	0.00170649
PKN2	Q16513	HR1	218	285	68	5	0.812843	0.000200641	0.00170649
TTN	Q8WZ42	fn3	20715	20799	85	7	1.54247	0.000204297	0.00172859
RPS6KA2	Q15349	Pkinase_2	415	672	258	12	3.89038	0.000210659	0.00177323
RPS6KA6	Q9UK32	Pkinase_C	353	390	38	4	0.523163	0.000211777	0.0017735
CDK3	Q00526	Pkinase	4	286	283	12	3.93122	0.000232519	0.0019177
FGFR3	P22607	Pkinase_Tyr	472	748	277	11	3.41274	0.000230927	0.0019177
MAPKAPK2	P49137	Pkinase	64	325	262	12	3.93072	0.000232238	0.0019177
IRAK1	P51617	Pkinase	212	517	306	12	3.93597	0.000235183	0.00192992
MAPKAPK3	Q16644	Pkinase	44	304	261	11	3.42589	0.000238983	0.00195129
TTN	Q8WZ42	I-set	18439	18527	89	7	1.58105	0.000240707	0.00195559
MAP3K20	Q9NYL2	Pkinase_Tyr	16	260	245	11	3.43973	0.000247719	0.0020026
CSNK1A1L	Q8N752	Pkinase	17	259	243	12	3.96173	0.000250083	0.00201127
RPS6KB2	Q9UBS0	Pkinase	67	328	262	11	3.44674	0.000252247	0.00201127
MAPK9	P45984	Pkinase	26	321	296	12	3.96576	0.000252487	0.00201127
TTN	Q8WZ42	fn3	20812	20894	83	7	1.61017	0.000271565	0.00215274
TTN	Q8WZ42	fn3	27498	27582	85	7	1.61402	0.000275882	0.0021764
EPHA5	P54756	Pkinase_Tyr	675	932	258	11	3.49064	0.000282224	0.00221573
EPHA1	P21709	EphA2_TM	548	621	74	4	0.558314	0.000284798	0.00222524
IKBKB	O14920	IKKbetaNEMObind	706	742	37	3	0.315964	0.000322963	0.00251142
TTN	Q8WZ42	fn3	20517	20603	87	7	1.66063	0.000332659	0.00257456
ILK	Q13418	Pkinase_Tyr	193	446	254	9	2.56324	0.000336606	0.00259282
TTN	Q8WZ42	fn3	23962	24046	85	7	1.6759	0.000353216	0.00270799
FRK	P42685	SH2	116	193	78	6	1.27695	0.000363188	0.00277143
GRK2	P25098	RGS	54	174	121	7	1.69564	0.00038129	0.00289603
ILK	Q13418	Ank_4	36	87	52	3	0.33344	0.000395065	0.00298676
STK35	Q8TDR2	Pkinase	202	526	325	12	4.16486	0.000398544	0.00299918
GAK	O14976	Pkinase	40	313	274	11	3.63591	0.00040389	0.00302547
PRKAA2	P54646	Pkinase	16	268	253	10	3.12927	0.000414179	0.00308838
PAK1	Q13153	Pkinase	270	521	252	10	3.13991	0.00042586	0.00316104
TEC	P42680	SH3_1	185	231	47	4	0.613521	0.000436116	0.00322252
FER	P16591	Pkinase_Tyr	563	814	252	11	3.69326	0.000462824	0.0033892
TTN	Q8WZ42	fn3	26127	26211	85	7	1.74667	0.000462382	0.0033892
FGFR2	P21802	Pkinase_Tyr	481	757	277	11	3.70487	0.000475598	0.00346719
RPS6KA1	Q15418	Pkinase_C	342	381	40	4	0.628182	0.000484908	0.00351936
BRD4	O60885	Bromodomain	357	445	89	6	1.34757	0.000498292	0.00360049
BLK	P51451	Pkinase_Tyr	241	490	250	10	3.22499	0.000529629	0.00381006
EPHB3	P54753	Pkinase_Tyr	633	892	260	10	3.23572	0.000544094	0.00389695
PRPF4B	Q13523	Pkinase	687	1003	317	12	4.3204	0.000557678	0.00397681
TTN	Q8WZ42	fn3	22583	22668	86	6	1.37663	0.000564316	0.00400664
RPS6KA6	Q9UK32	Pkinase_1	73	330	258	10	3.26201	0.000580939	0.00410681
TTN	Q8WZ42	I-set	22388	22478	91	6	1.3887	0.000593699	0.00417892
CSF1R	P07333	Pkinase_Tyr	582	910	329	12	4.35551	0.000600199	0.00418857
SRC	P12931	Pkinase_Tyr	270	519	250	10	3.27428	0.00059884	0.00418857
CDK10	Q15131	Pkinase	39	323	285	11	3.82355	0.000624047	0.00433646
SGK1	O00141	Pkinase_C	376	423	48	4	0.665683	0.000628376	0.00434804
CLK1	P49759	Pkinase	161	477	317	12	4.39108	0.000646037	0.00445139
TTN	Q8WZ42	I-set	25637	25725	89	6	1.41201	0.000653902	0.00448665
ICK	Q9UPZ9	Pkinase	4	284	281	12	4.42397	0.000691008	0.00472141
TTN	Q8WZ42	I-set	1082	1172	91	7	1.86433	0.000703265	0.00478513
SRPK1	Q96SB4	Pkinase	475	653	179	8	2.33894	0.000721147	0.00488645
MERTK	Q12866	Pkinase_Tyr	587	854	268	11	3.89795	0.000735579	0.00494415
TTN	Q8WZ42	fn3	24647	24732	86	6	1.44111	0.000735719	0.00494415
HCK	P08631	Pkinase_Tyr	262	511	250	10	3.3632	0.000742746	0.00497092

## Sheet: CNV
Gene	PS	SS	PH	HS	Samples	Gain	%Gain	Loss	%Loss	Diff	δ	P-value	CNV_Type
AAK1	ovary	NS	carcinoma	mixed_adenosquamous_carcinoma	115	60	0.521739	14	0.121739	46	0.4	0.030414	Amplification
AATK	ovary	NS	carcinoma	mixed_adenosquamous_carcinoma	115	4	0.034783	106	0.921739	-102	-0.88696	0.008696	Deletion
ABL1	breast	NS	carcinoma	ductal_carcinoma	560	34	0.060714	161	0.2875	-127	-0.22679	0.042236	Deletion
ABL2	skin	NS	carcinoma	NS	81	26	0.320988	5	0.061728	21	0.259259	0.00365	Amplification
ABL2	breast	NS	carcinoma	ductal_carcinoma	560	244	0.435714	38	0.067857	206	0.367857	0.006257	Amplification
ABL2	kidney	NS	Wilms_tumour	NS	207	48	0.231884	10	0.048309	38	0.183575	0.011679	Amplification
ABL2	ovary	NS	carcinoma	mixed_adenosquamous_carcinoma	115	62	0.53913	20	0.173913	42	0.365217	0.034063	Amplification
ABR	ovary	NS	carcinoma	mixed_adenosquamous_carcinoma	115	2	0.017391	94	0.817391	-92	-0.8	0.008696	Deletion
ABR	breast	NS	carcinoma	ductal_carcinoma	560	12	0.021429	229	0.408929	-217	-0.3875	0.013665	Deletion
ACVR1C	pancreas	NS	carcinoid-endocrine_tumour	NS	150	10	0.066667	49	0.326667	-39	-0.26	0.038735	Deletion
ACVR2A	ovary	NS	carcinoma	mixed_adenosquamous_carcinoma	115	60	0.521739	22	0.191304	38	0.330435	0.041363	Amplification
ACVR2A	breast	NS	carcinoma	ductal_carcinoma	560	29	0.051786	142	0.253571	-113	-0.20179	0.045963	Deletion
ACVR2B	breast	NS	carcinoma	ductal_carcinoma	560	38	0.067857	210	0.375	-172	-0.30714	0.024845	Deletion
ADCK1	pancreas	NS	carcinoid-endocrine_tumour	NS	150	29	0.193333	2	0.013333	27	0.18	0.001327	Amplification
ADCK1	kidney	NS	Wilms_tumour	NS	207	3	0.014493	36	0.173913	-33	-0.15942	0.004348	Deletion
ADCK1	breast	NS	carcinoma	ductal_carcinoma	560	27	0.048214	217	0.3875	-190	-0.33929	0.017391	Deletion
ADCK1	skin	NS	carcinoma	NS	81	4	0.049383	25	0.308642	-21	-0.25926	0.024638	Deletion
ADCK2	skin	NS	carcinoma	NS	81	34	0.419753	11	0.135802	23	0.283951	0.00365	Amplification
ADCK2	ovary	NS	carcinoma	mixed_adenosquamous_carcinoma	115	64	0.556522	13	0.113043	51	0.443478	0.023114	Amplification
ADCK5	breast	NS	carcinoma	ductal_carcinoma	560	208	0.371429	35	0.0625	173	0.308929	0.009385	Amplification
ADCK5	skin	NS	carcinoma	NS	81	21	0.259259	4	0.049383	17	0.209877	0.010949	Amplification
AKT1	breast	NS	carcinoma	ductal_carcinoma	560	54	0.096429	197	0.351786	-143	-0.25536	0.034783	Deletion
AKT1	skin	NS	carcinoma	NS	81	4	0.049383	20	0.246914	-16	-0.19753	0.044928	Deletion
AKT3	breast	NS	carcinoma	ductal_carcinoma	560	288	0.514286	38	0.067857	250	0.446429	0.003128	Amplification
AKT3	skin	NS	carcinoma	NS	81	25	0.308642	7	0.08642	18	0.222222	0.008516	Amplification
AKT3	ovary	NS	carcinoma	mixed_adenosquamous_carcinoma	115	62	0.53913	26	0.226087	36	0.313043	0.043796	Amplification
AKT3	pancreas	NS	carcinoid-endocrine_tumour	NS	150	9	0.06	45	0.3	-36	-0.24	0.049012	Deletion
ALK	ovary	NS	carcinoma	mixed_adenosquamous_carcinoma	115	55	0.478261	18	0.156522	37	0.321739	0.043796	Amplification
ALK	pancreas	NS	carcinoid-endocrine_tumour	NS	150	12	0.08	49	0.326667	-37	-0.24667	0.044269	Deletion
ALPK1	ovary	NS	carcinoma	mixed_adenosquamous_carcinoma	115	13	0.113043	83	0.721739	-70	-0.6087	0.011594	Deletion
ALPK1	skin	NS	carcinoma	NS	81	1	0.012346	20	0.246914	-19	-0.23457	0.033333	Deletion
ALPK1	breast	NS	carcinoma	ductal_carcinoma	560	33	0.058929	145	0.258929	-112	-0.2	0.045963	Deletion
ALPK2	pancreas	NS	carcinoma	ductal_carcinoma	1236	54	0.043689	368	0.297735	-314	-0.25405	0.041107	Deletion
ALPK2	breast	NS	carcinoma	ductal_carcinoma	560	49	0.0875	169	0.301786	-120	-0.21429	0.042236	Deletion
ALPK2	ovary	NS	carcinoma	mixed_adenosquamous_carcinoma	115	30	0.26087	66	0.573913	-36	-0.31304	0.046377	Deletion
AMHR2	kidney	NS	Wilms_tumour	NS	207	43	0.207729	10	0.048309	33	0.15942	0.015328	Amplification
ANKK1	autonomic_ganglia	NS	neuroblastoma	NS	744	15	0.020161	138	0.185484	-123	-0.16532	< 1.00E-6	Deletion
ANKK1	breast	NS	carcinoma	ductal_carcinoma	560	35	0.0625	256	0.457143	-221	-0.39464	0.01118	Deletion
ANKK1	skin	NS	carcinoma	NS	81	3	0.037037	37	0.45679	-34	-0.41975	0.014493	Deletion
ANKK1	pancreas	NS	carcinoid-endocrine_tumour	NS	150	7	0.046667	66	0.44	-59	-0.39333	0.01502	Deletion
ARAF	skin	NS	carcinoma	NS	81	1	0.012346	40	0.493827	-39	-0.48148	0.001449	Deletion
ARAF	pancreas	NS	carcinoid-endocrine_tumour	NS	150	5	0.033333	74	0.493333	-69	-0.46	0.003953	Deletion
ARAF	breast	NS	carcinoma	ductal_carcinoma	560	202	0.360714	89	0.158929	113	0.201786	0.017727	Amplification
ARAF	ovary	NS	carcinoma	mixed_adenosquamous_carcinoma	115	16	0.13913	60	0.521739	-44	-0.38261	0.036232	Deletion
ATM	autonomic_ganglia	NS	neuroblastoma	NS	744	15	0.020161	138	0.185484	-123	-0.16532	< 1.00E-6	Deletion
ATM	breast	NS	carcinoma	ductal_carcinoma	560	32	0.057143	257	0.458929	-225	-0.40179	0.008696	Deletion
ATM	pancreas	NS	carcinoid-endocrine_tumour	NS	150	6	0.04	66	0.44	-60	-0.4	0.014229	Deletion
ATM	skin	NS	carcinoma	NS	81	4	0.049383	35	0.432099	-31	-0.38272	0.015942	Deletion
ATR	ovary	NS	carcinoma	mixed_adenosquamous_carcinoma	115	81	0.704348	11	0.095652	70	0.608696	0.004866	Amplification
AURKA	breast	NS	carcinoma	ductal_carcinoma	560	152	0.271429	44	0.078571	108	0.192857	0.020855	Amplification
AURKA	ovary	NS	carcinoma	mixed_adenosquamous_carcinoma	115	76	0.66087	22	0.191304	54	0.469565	0.021898	Amplification
AURKB	ovary	NS	carcinoma	mixed_adenosquamous_carcinoma	115	3	0.026087	111	0.965217	-108	-0.93913	0.002899	Deletion
AURKB	breast	NS	carcinoma	ductal_carcinoma	560	13	0.023214	222	0.396429	-209	-0.37321	0.014907	Deletion
AURKC	pancreas	NS	carcinoid-endocrine_tumour	NS	150	30	0.2	6	0.04	24	0.16	0.006636	Amplification
AXL	pancreas	NS	carcinoid-endocrine_tumour	NS	150	29	0.193333	4	0.026667	25	0.166667	0.004645	Amplification
BAZ1A	ovary	NS	carcinoma	mixed_adenosquamous_carcinoma	115	52	0.452174	19	0.165217	33	0.286957	0.045012	Amplification
BAZ1B	skin	NS	carcinoma	NS	81	28	0.345679	7	0.08642	21	0.259259	0.00365	Amplification
BCKDK	breast	NS	carcinoma	ductal_carcinoma	560	147	0.2625	37	0.066071	110	0.196429	0.020855	Amplification
BLK	bone	NS	Ewings_sarcoma-peripheral_primitive_neuroectodermal_tumour	NS	279	45	0.16129	3	0.010753	42	0.150538	0.004562	Amplification
BLK	breast	NS	carcinoma	ductal_carcinoma	560	50	0.089286	265	0.473214	-215	-0.38393	0.014907	Deletion
BLK	ovary	NS	carcinoma	mixed_adenosquamous_carcinoma	115	21	0.182609	67	0.582609	-46	-0.4	0.036232	Deletion
BLVRA	pancreas	NS	carcinoid-endocrine_tumour	NS	150	34	0.226667	4	0.026667	30	0.2	0.001327	Amplification
BLVRA	ovary	NS	carcinoma	mixed_adenosquamous_carcinoma	115	58	0.504348	19	0.165217	39	0.33913	0.037713	Amplification
BMP2K	skin	NS	carcinoma	NS	81	3	0.037037	22	0.271605	-19	-0.23457	0.033333	Deletion
BMP2K	ovary	NS	carcinoma	mixed_adenosquamous_carcinoma	115	23	0.2	62	0.53913	-39	-0.33913	0.04058	Deletion
BMPR1A	pancreas	NS	carcinoid-endocrine_tumour	NS	150	10	0.066667	56	0.373333	-46	-0.30667	0.025296	Deletion
BMPR1A	skin	NS	carcinoma	NS	81	1	0.012346	21	0.259259	-20	-0.24691	0.028986	Deletion
BMPR1A	breast	NS	carcinoma	ductal_carcinoma	560	30	0.053571	162	0.289286	-132	-0.23571	0.038509	Deletion
BMPR1A	ovary	NS	carcinoma	mixed_adenosquamous_carcinoma	115	56	0.486957	24	0.208696	32	0.278261	0.048662	Amplification
BMPR1B	ovary	NS	carcinoma	mixed_adenosquamous_carcinoma	115	17	0.147826	75	0.652174	-58	-0.50435	0.02029	Deletion
BMPR1B	skin	NS	carcinoma	NS	81	2	0.024691	24	0.296296	-22	-0.2716	0.021739	Deletion
BMPR1B	breast	NS	carcinoma	ductal_carcinoma	560	36	0.064286	144	0.257143	-108	-0.19286	0.045963	Deletion
BMPR2	pancreas	NS	carcinoid-endocrine_tumour	NS	150	10	0.066667	49	0.326667	-39	-0.26	0.038735	Deletion
BMPR2	breast	NS	carcinoma	ductal_carcinoma	560	40	0.071429	153	0.273214	-113	-0.20179	0.045963	Deletion
BMX	skin	NS	carcinoma	NS	81	2	0.024691	41	0.506173	-39	-0.48148	0.001449	Deletion
BMX	pancreas	NS	carcinoid-endocrine_tumour	NS	150	5	0.033333	72	0.48	-67	-0.44667	0.006324	Deletion
BMX	breast	NS	carcinoma	ductal_carcinoma	560	225	0.401786	102	0.182143	123	0.219643	0.017727	Amplification
BMX	ovary	NS	carcinoma	mixed_adenosquamous_carcinoma	115	14	0.121739	73	0.634783	-59	-0.51304	0.02029	Deletion
BRAF	skin	NS	carcinoma	NS	81	34	0.419753	10	0.123457	24	0.296296	0.00365	Amplification
BRAF	ovary	NS	carcinoma	mixed_adenosquamous_carcinoma	115	61	0.530435	16	0.13913	45	0.391304	0.03163	Amplification
BRD2	skin	NS	carcinoma	NS	81	24	0.296296	8	0.098765	16	0.197531	0.013382	Amplification
BRD2	pancreas	NS	carcinoid-endocrine_tumour	NS	150	11	0.073333	49	0.326667	-38	-0.25333	0.041107	Deletion
BRD3	ovary	NS	carcinoma	mixed_adenosquamous_carcinoma	115	25	0.217391	59	0.513043	-34	-0.29565	0.049275	Deletion
BRD4	pancreas	NS	carcinoid-endocrine_tumour	NS	150	30	0.2	7	0.046667	23	0.153333	0.011281	Amplification
BRD4	ovary	NS	carcinoma	mixed_adenosquamous_carcinoma	115	61	0.530435	20	0.173913	41	0.356522	0.03528	Amplification
BRDT	pancreas	NS	carcinoid-endocrine_tumour	NS	150	6	0.04	48	0.32	-42	-0.28	0.032411	Deletion
BRDT	breast	NS	carcinoma	ductal_carcinoma	560	37	0.066071	164	0.292857	-127	-0.22679	0.042236	Deletion
BRSK1	pancreas	NS	carcinoid-endocrine_tumour	NS	150	30	0.2	6	0.04	24	0.16	0.006636	Amplification
BRSK2	pancreas	NS	carcinoid-endocrine_tumour	NS	150	3	0.02	61	0.406667	-58	-0.38667	0.01502	Deletion
BRSK2	ovary	NS	carcinoma	mixed_adenosquamous_carcinoma	115	18	0.156522	74	0.643478	-56	-0.48696	0.023188	Deletion
BRSK2	skin	NS	carcinoma	NS	81	2	0.024691	22	0.271605	-20	-0.24691	0.028986	Deletion
BTK	pancreas	NS	carcinoid-endocrine_tumour	NS	150	5	0.033333	74	0.493333	-69	-0.46	0.003953	Deletion
BTK	skin	NS	carcinoma	NS	81	3	0.037037	39	0.481481	-36	-0.44444	0.004348	Deletion
BTK	breast	NS	carcinoma	ductal_carcinoma	560	233	0.416071	116	0.207143	117	0.208929	0.017727	Amplification
BTK	ovary	NS	carcinoma	mixed_adenosquamous_carcinoma	115	22	0.191304	70	0.608696	-48	-0.41739	0.031884	Deletion
BUB1B	skin	NS	carcinoma	NS	81	6	0.074074	31	0.382716	-25	-0.30864	0.017391	Deletion
BUB1B	breast	NS	carcinoma	ductal_carcinoma	560	20	0.035714	177	0.316071	-157	-0.28036	0.029814	Deletion
CAMK1D	skin	NS	carcinoma	NS	81	1	0.012346	18	0.222222	-17	-0.20988	0.042029	Deletion
CAMK1D	ovary	NS	carcinoma	mixed_adenosquamous_carcinoma	115	57	0.495652	24	0.208696	33	0.286957	0.045012	Amplification
CAMK1G	breast	NS	carcinoma	ductal_carcinoma	560	251	0.448214	24	0.042857	227	0.405357	0.004171	Amplification
CAMK1G	kidney	NS	Wilms_tumour	NS	207	48	0.231884	14	0.067633	34	0.164251	0.012409	Amplification
CAMK1G	skin	NS	carcinoma	NS	81	21	0.259259	5	0.061728	16	0.197531	0.013382	Amplification
CAMK2A	pancreas	NS	carcinoid-endocrine_tumour	NS	150	34	0.226667	11	0.073333	23	0.153333	0.011281	Amplification
CAMK2A	skin	NS	carcinoma	NS	81	4	0.049383	25	0.308642	-21	-0.25926	0.024638	Deletion
CAMK2B	pancreas	NS	carcinoid-endocrine_tumour	NS	150	36	0.24	11	0.073333	25	0.166667	0.004645	Amplification
CAMK2B	ovary	NS	carcinoma	mixed_adenosquamous_carcinoma	115	59	0.513043	23	0.2	36	0.313043	0.043796	Amplification
CAMK2D	ovary	NS	carcinoma	mixed_adenosquamous_carcinoma	115	14	0.121739	81	0.704348	-67	-0.58261	0.013043	Deletion
CAMK2D	skin	NS	carcinoma	NS	81	1	0.012346	22	0.271605	-21	-0.25926	0.024638	Deletion
CAMK2D	breast	NS	carcinoma	ductal_carcinoma	560	35	0.0625	143	0.255357	-108	-0.19286	0.045963	Deletion
CAMK2G	pancreas	NS	carcinoid-endocrine_tumour	NS	150	9	0.06	51	0.34	-42	-0.28	0.032411	Deletion
CAMK2G	skin	NS	carcinoma	NS	81	0	0	18	0.222222	-18	-0.22222	0.03913	Deletion
CAMK4	pancreas	NS	carcinoid-endocrine_tumour	NS	150	33	0.22	9	0.06	24	0.16	0.006636	Amplification
CAMK4	breast	NS	carcinoma	ductal_carcinoma	560	50	0.089286	188	0.335714	-138	-0.24643	0.037267	Deletion
CAMKK1	ovary	NS	carcinoma	mixed_adenosquamous_carcinoma	115	3	0.026087	111	0.965217	-108	-0.93913	0.002899	Deletion
CAMKK1	breast	NS	carcinoma	ductal_carcinoma	560	15	0.026786	227	0.405357	-212	-0.37857	0.014907	Deletion
CAMKK2	kidney	NS	Wilms_tumour	NS	207	48	0.231884	13	0.062802	35	0.169082	0.011679	Amplification
CAMKV	breast	NS	carcinoma	ductal_carcinoma	560	18	0.032143	248	0.442857	-230	-0.41071	0.008696	Deletion
CAMKV	pancreas	NS	carcinoid-endocrine_tumour	NS	150	11	0.073333	54	0.36	-43	-0.28667	0.029249	Deletion
CAMKV	ovary	NS	carcinoma	mixed_adenosquamous_carcinoma	115	20	0.173913	59	0.513043	-39	-0.33913	0.04058	Deletion
CASK	skin	NS	carcinoma	NS	81	3	0.037037	40	0.493827	-37	-0.45679	0.002899	Deletion
CASK	pancreas	NS	carcinoid-endocrine_tumour	NS	150	4	0.026667	74	0.493333	-70	-0.46667	0.003953	Deletion
CASK	breast	NS	carcinoma	ductal_carcinoma	560	211	0.376786	100	0.178571	111	0.198214	0.01877	Amplification
CASK	ovary	NS	carcinoma	mixed_adenosquamous_carcinoma	115	15	0.130435	74	0.643478	-59	-0.51304	0.02029	Deletion
CDC42BPA	breast	NS	carcinoma	ductal_carcinoma	560	289	0.516071	31	0.055357	258	0.460714	0.002086	Amplification
CDC42BPA	kidney	NS	Wilms_tumour	NS	207	48	0.231884	14	0.067633	34	0.164251	0.012409	Amplification
CDC42BPA	skin	NS	carcinoma	NS	81	23	0.283951	8	0.098765	15	0.185185	0.018248	Amplification
CDC42BPA	pancreas	NS	carcinoid-endocrine_tumour	NS	150	9	0.06	49	0.326667	-40	-0.26667	0.035573	Deletion
CDC42BPB	breast	NS	carcinoma	ductal_carcinoma	560	46	0.082143	204	0.364286	-158	-0.28214	0.029814	Deletion
CDC42BPB	skin	NS	carcinoma	NS	81	4	0.049383	21	0.259259	-17	-0.20988	0.042029	Deletion
CDC42BPG	pancreas	NS	carcinoid-endocrine_tumour	NS	150	7	0.046667	72	0.48	-65	-0.43333	0.008696	Deletion
CDC42BPG	skin	NS	carcinoma	NS	81	6	0.074074	30	0.37037	-24	-0.2963	0.017391	Deletion
CDC7	breast	NS	carcinoma	ductal_carcinoma	560	37	0.066071	159	0.283929	-122	-0.21786	0.042236	Deletion
CDC7	skin	NS	carcinoma	NS	81	1	0.012346	17	0.209877	-16	-0.19753	0.044928	Deletion
CDC7	ovary	NS	carcinoma	mixed_adenosquamous_carcinoma	115	53	0.46087	21	0.182609	32	0.278261	0.048662	Amplification
CDC7	pancreas	NS	carcinoid-endocrine_tumour	NS	150	9	0.06	45	0.3	-36	-0.24	0.049012	Deletion
CDK1	ovary	NS	carcinoma	mixed_adenosquamous_carcinoma	115	61	0.530435	12	0.104348	49	0.426087	0.025547	Amplification
CDK10	kidney	NS	Wilms_tumour	NS	207	11	0.05314	50	0.241546	-39	-0.18841	< 1.00E-6	Deletion
CDK10	breast	NS	carcinoma	ductal_carcinoma	560	50	0.089286	289	0.516071	-239	-0.42679	0.004969	Deletion
CDK10	skin	NS	carcinoma	NS	81	1	0.012346	23	0.283951	-22	-0.2716	0.021739	Deletion
CDK10	ovary	NS	carcinoma	mixed_adenosquamous_carcinoma	115	19	0.165217	73	0.634783	-54	-0.46957	0.024638	Deletion
CDK10	pancreas	NS	carcinoid-endocrine_tumour	NS	150	11	0.073333	55	0.366667	-44	-0.29333	0.029249	Deletion
CDK11A	pancreas	NS	carcinoid-endocrine_tumour	NS	150	5	0.033333	53	0.353333	-48	-0.32	0.023715	Deletion
CDK11A	breast	NS	carcinoma	ductal_carcinoma	560	53	0.094643	176	0.314286	-123	-0.21964	0.042236	Deletion
CDK11B	pancreas	NS	carcinoid-endocrine_tumour	NS	150	5	0.033333	53	0.353333	-48	-0.32	0.023715	Deletion
CDK11B	breast	NS	carcinoma	ductal_carcinoma	560	53	0.094643	176	0.314286	-123	-0.21964	0.042236	Deletion
CDK12	ovary	NS	carcinoma	mixed_adenosquamous_carcinoma	115	3	0.026087	111	0.965217	-108	-0.93913	0.002899	Deletion
CDK13	pancreas	NS	carcinoid-endocrine_tumour	NS	150	32	0.213333	6	0.04	26	0.173333	0.002654	Amplification
CDK13	ovary	NS	carcinoma	mixed_adenosquamous_carcinoma	115	56	0.486957	20	0.173913	36	0.313043	0.043796	Amplification
CDK14	pancreas	NS	carcinoid-endocrine_tumour	NS	150	33	0.22	5	0.033333	28	0.186667	0.001327	Amplification
CDK14	skin	NS	carcinoma	NS	81	28	0.345679	12	0.148148	16	0.197531	0.013382	Amplification
CDK14	ovary	NS	carcinoma	mixed_adenosquamous_carcinoma	115	59	0.513043	13	0.113043	46	0.4	0.030414	Amplification
CDK15	breast	NS	carcinoma	ductal_carcinoma	560	39	0.069643	150	0.267857	-111	-0.19821	0.045963	Deletion
CDK16	skin	NS	carcinoma	NS	81	2	0.024691	40	0.493827	-38	-0.46914	0.001449	Deletion
CDK16	pancreas	NS	carcinoid-endocrine_tumour	NS	150	4	0.026667	75	0.5	-71	-0.47333	0.002372	Deletion
CDK16	breast	NS	carcinoma	ductal_carcinoma	560	206	0.367857	89	0.158929	117	0.208929	0.017727	Amplification
CDK16	ovary	NS	carcinoma	mixed_adenosquamous_carcinoma	115	16	0.13913	63	0.547826	-47	-0.4087	0.034783	Deletion
CDK17	kidney	NS	Wilms_tumour	NS	207	49	0.236715	9	0.043478	40	0.193237	0.010219	Amplification
CDK18	breast	NS	carcinoma	ductal_carcinoma	560	231	0.4125	15	0.026786	216	0.385714	0.004171	Amplification
CDK18	skin	NS	carcinoma	NS	81	22	0.271605	4	0.049383	18	0.222222	0.008516	Amplification
CDK18	kidney	NS	Wilms_tumour	NS	207	47	0.227053	14	0.067633	33	0.15942	0.015328	Amplification
CDK19	skin	NS	carcinoma	NS	81	4	0.049383	44	0.54321	-40	-0.49383	0.001449	Deletion
CDK19	pancreas	NS	carcinoid-endocrine_tumour	NS	150	8	0.053333	50	0.333333	-42	-0.28	0.032411	Deletion
CDK19	breast	NS	carcinoma	ductal_carcinoma	560	61	0.108929	180	0.321429	-119	-0.2125	0.043478	Deletion
CDK2	kidney	NS	Wilms_tumour	NS	207	44	0.21256	7	0.033816	37	0.178744	0.011679	Amplification
CDK3	ovary	NS	carcinoma	mixed_adenosquamous_carcinoma	115	3	0.026087	111	0.965217	-108	-0.93913	0.002899	Deletion
CDK3	autonomic_ganglia	NS	neuroblastoma	NS	744	219	0.294355	4	0.005376	215	0.288978	0.014599	Amplification
CDK4	soft_tissue	NS	sarcoma	NS	265	47	0.177358	0	0	47	0.177358	0.002737	Amplification
CDK4	kidney	NS	Wilms_tumour	NS	207	44	0.21256	7	0.033816	37	0.178744	0.011679	Amplification
CDK5	skin	NS	carcinoma	NS	81	28	0.345679	12	0.148148	16	0.197531	0.013382	Amplification
CDK5	ovary	NS	carcinoma	mixed_adenosquamous_carcinoma	115	73	0.634783	18	0.156522	55	0.478261	0.019465	Amplification
CDK6	pancreas	NS	carcinoid-endocrine_tumour	NS	150	33	0.22	5	0.033333	28	0.186667	0.001327	Amplification
CDK6	skin	NS	carcinoma	NS	81	28	0.345679	11	0.135802	17	0.209877	0.010949	Amplification
CDK6	ovary	NS	carcinoma	mixed_adenosquamous_carcinoma	115	62	0.53913	21	0.182609	41	0.356522	0.03528	Amplification
CDK7	breast	NS	carcinoma	ductal_carcinoma	560	35	0.0625	186	0.332143	-151	-0.26964	0.031056	Deletion
CDK7	ovary	NS	carcinoma	mixed_adenosquamous_carcinoma	115	22	0.191304	68	0.591304	-46	-0.4	0.036232	Deletion
CDK8	breast	NS	carcinoma	ductal_carcinoma	560	34	0.060714	226	0.403571	-192	-0.34286	0.017391	Deletion
CDK8	ovary	NS	carcinoma	mixed_adenosquamous_carcinoma	115	27	0.234783	67	0.582609	-40	-0.34783	0.04058	Deletion
CDK9	ovary	NS	carcinoma	mixed_adenosquamous_carcinoma	115	18	0.156522	73	0.634783	-55	-0.47826	0.024638	Deletion
CDK9	breast	NS	carcinoma	ductal_carcinoma	560	42	0.075	157	0.280357	-115	-0.20536	0.04472	Deletion
CDKL1	pancreas	NS	carcinoid-endocrine_tumour	NS	150	29	0.193333	3	0.02	26	0.173333	0.002654	Amplification
CDKL1	breast	NS	carcinoma	ductal_carcinoma	560	54	0.096429	165	0.294643	-111	-0.19821	0.045963	Deletion
CDKL2	skin	NS	carcinoma	NS	81	4	0.049383	22	0.271605	-18	-0.22222	0.03913	Deletion
CDKL3	breast	NS	carcinoma	ductal_carcinoma	560	55	0.098214	173	0.308929	-118	-0.21071	0.043478	Deletion
CDKL3	skin	NS	carcinoma	NS	81	8	0.098765	24	0.296296	-16	-0.19753	0.044928	Deletion
CDKL4	pancreas	NS	carcinoid-endocrine_tumour	NS	150	11	0.073333	54	0.36	-43	-0.28667	0.029249	Deletion
CDKL5	skin	NS	carcinoma	NS	81	3	0.037037	41	0.506173	-38	-0.46914	0.001449	Deletion
CDKL5	pancreas	NS	carcinoid-endocrine_tumour	NS	150	3	0.02	74	0.493333	-71	-0.47333	0.002372	Deletion
CDKL5	breast	NS	carcinoma	ductal_carcinoma	560	236	0.421429	104	0.185714	132	0.235714	0.012513	Amplification
CDKL5	ovary	NS	carcinoma	mixed_adenosquamous_carcinoma	115	15	0.130435	71	0.617391	-56	-0.48696	0.023188	Deletion
CHEK1	autonomic_ganglia	NS	neuroblastoma	NS	744	16	0.021505	137	0.18414	-121	-0.16263	< 1.00E-6	Deletion
CHEK1	skin	NS	carcinoma	NS	81	4	0.049383	37	0.45679	-33	-0.40741	0.014493	Deletion
CHEK1	breast	NS	carcinoma	ductal_carcinoma	560	38	0.067857	251	0.448214	-213	-0.38036	0.014907	Deletion
CHEK1	pancreas	NS	carcinoid-endocrine_tumour	NS	150	8	0.053333	64	0.426667	-56	-0.37333	0.016601	Deletion
CHEK2	ovary	NS	carcinoma	mixed_adenosquamous_carcinoma	115	26	0.226087	75	0.652174	-49	-0.42609	0.030435	Deletion
CHEK2	breast	NS	carcinoma	ductal_carcinoma	560	45	0.080357	177	0.316071	-132	-0.23571	0.038509	Deletion
CHEK2	pancreas	NS	carcinoid-endocrine_tumour	NS	150	12	0.08	51	0.34	-39	-0.26	0.038735	Deletion
CHUK	skin	NS	carcinoma	NS	81	0	0	22	0.271605	-22	-0.2716	0.021739	Deletion
CHUK	breast	NS	carcinoma	ductal_carcinoma	560	27	0.048214	177	0.316071	-150	-0.26786	0.032298	Deletion
CIT	kidney	NS	Wilms_tumour	NS	207	48	0.231884	13	0.062802	35	0.169082	0.011679	Amplification
CIT	skin	NS	carcinoma	NS	81	6	0.074074	22	0.271605	-16	-0.19753	0.044928	Deletion
CIT	breast	NS	carcinoma	ductal_carcinoma	560	51	0.091071	158	0.282143	-107	-0.19107	0.049689	Deletion
CLK2	skin	NS	carcinoma	NS	81	24	0.296296	4	0.049383	20	0.246914	0.006083	Amplification
CLK2	breast	NS	carcinoma	ductal_carcinoma	560	171	0.305357	15	0.026786	156	0.278571	0.009385	Amplification
CLK2	kidney	NS	Wilms_tumour	NS	207	43	0.207729	2	0.009662	41	0.198068	0.010219	Amplification
CLK2	ovary	NS	carcinoma	mixed_adenosquamous_carcinoma	115	60	0.521739	20	0.173913	40	0.347826	0.036496	Amplification
CLK3	breast	NS	carcinoma	ductal_carcinoma	560	41	0.073214	161	0.2875	-120	-0.21429	0.042236	Deletion
CLK4	pancreas	NS	carcinoid-endocrine_tumour	NS	150	32	0.213333	9	0.06	23	0.153333	0.011281	Amplification
COL4A3BP	pancreas	NS	carcinoid-endocrine_tumour	NS	150	32	0.213333	8	0.053333	24	0.16	0.006636	Amplification
COL4A3BP	breast	NS	carcinoma	ductal_carcinoma	560	36	0.064286	188	0.335714	-152	-0.27143	0.031056	Deletion
COL4A3BP	ovary	NS	carcinoma	mixed_adenosquamous_carcinoma	115	23	0.2	67	0.582609	-44	-0.38261	0.036232	Deletion
CSF1R	pancreas	NS	carcinoid-endocrine_tumour	NS	150	32	0.213333	7	0.046667	25	0.166667	0.004645	Amplification
CSF1R	skin	NS	carcinoma	NS	81	4	0.049383	27	0.333333	-23	-0.28395	0.018841	Deletion
CSK	breast	NS	carcinoma	ductal_carcinoma	560	42	0.075	158	0.282143	-116	-0.20714	0.043478	Deletion
CSNK1A1	skin	NS	carcinoma	NS	81	6	0.074074	24	0.296296	-18	-0.22222	0.03913	Deletion
CSNK1A1L	breast	NS	carcinoma	ductal_carcinoma	560	29	0.051786	251	0.448214	-222	-0.39643	0.01118	Deletion
CSNK1A1L	ovary	NS	carcinoma	mixed_adenosquamous_carcinoma	115	30	0.26087	69	0.6	-39	-0.33913	0.04058	Deletion
CSNK1D	ovary	NS	carcinoma	mixed_adenosquamous_carcinoma	115	4	0.034783	107	0.930435	-103	-0.89565	0.008696	Deletion
CSNK1E	skin	NS	carcinoma	NS	81	24	0.296296	11	0.135802	13	0.160494	0.018248	Amplification
CSNK1E	ovary	NS	carcinoma	mixed_adenosquamous_carcinoma	115	24	0.208696	76	0.66087	-52	-0.45217	0.024638	Deletion
CSNK1E	breast	NS	carcinoma	ductal_carcinoma	560	52	0.092857	204	0.364286	-152	-0.27143	0.031056	Deletion
CSNK1G1	breast	NS	carcinoma	ductal_carcinoma	560	27	0.048214	177	0.316071	-150	-0.26786	0.032298	Deletion
CSNK1G1	ovary	NS	carcinoma	mixed_adenosquamous_carcinoma	115	24	0.208696	61	0.530435	-37	-0.32174	0.042029	Deletion
CSNK1G1	pancreas	NS	carcinoid-endocrine_tumour	NS	150	10	0.066667	46	0.306667	-36	-0.24	0.049012	Deletion
CSNK1G2	ovary	NS	carcinoma	mixed_adenosquamous_carcinoma	115	11	0.095652	87	0.756522	-76	-0.66087	0.010145	Deletion
CSNK1G2	breast	NS	carcinoma	ductal_carcinoma	560	55	0.098214	180	0.321429	-125	-0.22321	0.042236	Deletion
CSNK1G3	pancreas	NS	carcinoid-endocrine_tumour	NS	150	32	0.213333	6	0.04	26	0.173333	0.002654	Amplification
CSNK1G3	breast	NS	carcinoma	ductal_carcinoma	560	51	0.091071	186	0.332143	-135	-0.24107	0.037267	Deletion
CSNK1G3	skin	NS	carcinoma	NS	81	7	0.08642	24	0.296296	-17	-0.20988	0.042029	Deletion
CSNK2A1	pancreas	NS	carcinoid-endocrine_tumour	NS	150	31	0.206667	3	0.02	28	0.186667	0.001327	Amplification
CSNK2A1	ovary	NS	carcinoma	mixed_adenosquamous_carcinoma	115	70	0.608696	15	0.130435	55	0.478261	0.019465	Amplification
CSNK2A2	breast	NS	carcinoma	ductal_carcinoma	560	21	0.0375	264	0.471429	-243	-0.43393	0.003727	Deletion
CSNK2A2	pancreas	NS	carcinoid-endocrine_tumour	NS	150	11	0.073333	50	0.333333	-39	-0.26	0.038735	Deletion
CSNK2A2	skin	NS	carcinoma	NS	81	0	0	18	0.222222	-18	-0.22222	0.03913	Deletion
DAPK2	breast	NS	carcinoma	ductal_carcinoma	560	27	0.048214	177	0.316071	-150	-0.26786	0.032298	Deletion
DAPK3	ovary	NS	carcinoma	mixed_adenosquamous_carcinoma	115	12	0.104348	84	0.730435	-72	-0.62609	0.010145	Deletion
DCLK1	breast	NS	carcinoma	ductal_carcinoma	560	30	0.053571	250	0.446429	-220	-0.39286	0.013665	Deletion
DCLK1	ovary	NS	carcinoma	mixed_adenosquamous_carcinoma	115	27	0.234783	70	0.608696	-43	-0.37391	0.037681	Deletion
DCLK2	kidney	NS	Wilms_tumour	NS	207	3	0.014493	36	0.173913	-33	-0.15942	0.004348	Deletion
DCLK2	ovary	NS	carcinoma	mixed_adenosquamous_carcinoma	115	15	0.130435	77	0.669565	-62	-0.53913	0.017391	Deletion
DCLK2	skin	NS	carcinoma	NS	81	1	0.012346	23	0.283951	-22	-0.2716	0.021739	Deletion
DCLK2	breast	NS	carcinoma	ductal_carcinoma	560	32	0.057143	164	0.292857	-132	-0.23571	0.038509	Deletion
DCLK3	breast	NS	carcinoma	ductal_carcinoma	560	43	0.076786	208	0.371429	-165	-0.29464	0.027329	Deletion
DDR1	skin	NS	carcinoma	NS	81	31	0.382716	7	0.08642	24	0.296296	0.00365	Amplification
DDR1	pancreas	NS	carcinoid-endocrine_tumour	NS	150	9	0.06	55	0.366667	-46	-0.30667	0.025296	Deletion
DDR2	skin	NS	carcinoma	NS	81	23	0.283951	2	0.024691	21	0.259259	0.00365	Amplification
DDR2	breast	NS	carcinoma	ductal_carcinoma	560	223	0.398214	22	0.039286	201	0.358929	0.006257	Amplification
DDR2	ovary	NS	carcinoma	mixed_adenosquamous_carcinoma	115	75	0.652174	11	0.095652	64	0.556522	0.009732	Amplification
DDR2	kidney	NS	Wilms_tumour	NS	207	47	0.227053	7	0.033816	40	0.193237	0.010219	Amplification
DDR2	pancreas	NS	carcinoma	ductal_carcinoma	1236	224	0.18123	34	0.027508	190	0.153722	0.011281	Amplification
DMPK	pancreas	NS	carcinoid-endocrine_tumour	NS	150	29	0.193333	3	0.02	26	0.173333	0.002654	Amplification
DSTYK	breast	NS	carcinoma	ductal_carcinoma	560	236	0.421429	16	0.028571	220	0.392857	0.004171	Amplification
DSTYK	skin	NS	carcinoma	NS	81	23	0.283951	3	0.037037	20	0.246914	0.006083	Amplification
DSTYK	kidney	NS	Wilms_tumour	NS	207	47	0.227053	14	0.067633	33	0.15942	0.015328	Amplification
DYRK2	kidney	NS	Wilms_tumour	NS	207	50	0.241546	7	0.033816	43	0.207729	0.00438	Amplification
DYRK3	skin	NS	carcinoma	NS	81	22	0.271605	3	0.037037	19	0.234568	0.006083	Amplification
DYRK3	breast	NS	carcinoma	ductal_carcinoma	560	222	0.396429	18	0.032143	204	0.364286	0.006257	Amplification
DYRK3	kidney	NS	Wilms_tumour	NS	207	48	0.231884	14	0.067633	34	0.164251	0.012409	Amplification
DYRK4	kidney	NS	Wilms_tumour	NS	207	52	0.251208	6	0.028986	46	0.222222	< 1.00E-6	Amplification
DYRK4	ovary	NS	carcinoma	mixed_adenosquamous_carcinoma	115	69	0.6	20	0.173913	49	0.426087	0.025547	Amplification
EEF2K	breast	NS	carcinoma	ductal_carcinoma	560	153	0.273214	42	0.075	111	0.198214	0.01877	Amplification
EEF2K	pancreas	NS	carcinoid-endocrine_tumour	NS	150	11	0.073333	48	0.32	-37	-0.24667	0.044269	Deletion
EGFR	central_nervous_system	brain	glioma	astrocytoma_Grade_IV	824	243	0.294903	0	0	243	0.294903	< 1.00E-6	Amplification
EGFR	pancreas	NS	carcinoid-endocrine_tumour	NS	150	33	0.22	6	0.04	27	0.18	0.001327	Amplification
EGFR	ovary	NS	carcinoma	mixed_adenosquamous_carcinoma	115	62	0.53913	12	0.104348	50	0.434783	0.023114	Amplification
EIF2AK1	skin	NS	carcinoma	NS	81	32	0.395062	6	0.074074	26	0.320988	< 1.00E-6	Amplification
EIF2AK1	ovary	NS	carcinoma	mixed_adenosquamous_carcinoma	115	31	0.269565	66	0.573913	-35	-0.30435	0.047826	Deletion
EIF2AK2	ovary	NS	carcinoma	mixed_adenosquamous_carcinoma	115	66	0.573913	13	0.113043	53	0.46087	0.021898	Amplification
EIF2AK2	pancreas	NS	carcinoid-endocrine_tumour	NS	150	11	0.073333	48	0.32	-37	-0.24667	0.044269	Deletion
EIF2AK4	skin	NS	carcinoma	NS	81	6	0.074074	30	0.37037	-24	-0.2963	0.017391	Deletion
EIF2AK4	breast	NS	carcinoma	ductal_carcinoma	560	18	0.032143	177	0.316071	-159	-0.28393	0.029814	Deletion
EIF2AK4	ovary	NS	carcinoma	mixed_adenosquamous_carcinoma	115	19	0.165217	52	0.452174	-33	-0.28696	0.049275	Deletion
EPHA1	skin	NS	carcinoma	NS	81	26	0.320988	10	0.123457	16	0.197531	0.013382	Amplification
EPHA1	ovary	NS	carcinoma	mixed_adenosquamous_carcinoma	115	49	0.426087	14	0.121739	35	0.304348	0.045012	Amplification
EPHA10	pancreas	NS	carcinoid-endocrine_tumour	NS	150	8	0.053333	45	0.3	-37	-0.24667	0.044269	Deletion
EPHA2	breast	NS	carcinoma	ductal_carcinoma	560	18	0.032143	207	0.369643	-189	-0.3375	0.017391	Deletion
EPHA2	pancreas	NS	carcinoid-endocrine_tumour	NS	150	6	0.04	44	0.293333	-38	-0.25333	0.041107	Deletion
EPHA3	pancreas	NS	carcinoid-endocrine_tumour	NS	150	13	0.086667	56	0.373333	-43	-0.28667	0.029249	Deletion
EPHA4	breast	NS	carcinoma	ductal_carcinoma	560	33	0.058929	155	0.276786	-122	-0.21786	0.042236	Deletion
EPHA7	skin	NS	carcinoma	NS	81	2	0.024691	37	0.45679	-35	-0.4321	0.007246	Deletion
EPHA7	pancreas	NS	carcinoid-endocrine_tumour	NS	150	9	0.06	47	0.313333	-38	-0.25333	0.041107	Deletion
EPHA8	breast	NS	carcinoma	ductal_carcinoma	560	26	0.046429	202	0.360714	-176	-0.31429	0.023602	Deletion
EPHA8	pancreas	NS	carcinoid-endocrine_tumour	NS	150	9	0.06	45	0.3	-36	-0.24	0.049012	Deletion
EPHB1	ovary	NS	carcinoma	mixed_adenosquamous_carcinoma	115	77	0.669565	10	0.086957	67	0.582609	0.007299	Amplification
EPHB2	breast	NS	carcinoma	ductal_carcinoma	560	28	0.05	199	0.355357	-171	-0.30536	0.024845	Deletion
EPHB3	ovary	NS	carcinoma	mixed_adenosquamous_carcinoma	115	89	0.773913	13	0.113043	76	0.66087	< 1.00E-6	Amplification
EPHB3	lung	NS	carcinoma	squamous_cell_carcinoma	656	179	0.272866	0	0	179	0.272866	0.000811	Amplification
EPHB4	skin	NS	carcinoma	NS	81	26	0.320988	12	0.148148	14	0.17284	0.018248	Amplification
EPHB4	ovary	NS	carcinoma	mixed_adenosquamous_carcinoma	115	61	0.530435	19	0.165217	42	0.365217	0.034063	Amplification
ERBB2	ovary	NS	carcinoma	mixed_adenosquamous_carcinoma	115	3	0.026087	111	0.965217	-108	-0.93913	0.002899	Deletion
ERBB3	kidney	NS	Wilms_tumour	NS	207	44	0.21256	7	0.033816	37	0.178744	0.011679	Amplification
ERBB4	pancreas	NS	carcinoid-endocrine_tumour	NS	150	6	0.04	55	0.366667	-49	-0.32667	0.023715	Deletion
ERBB4	breast	NS	carcinoma	ductal_carcinoma	560	35	0.0625	146	0.260714	-111	-0.19821	0.045963	Deletion
ERN1	ovary	NS	carcinoma	mixed_adenosquamous_carcinoma	115	3	0.026087	110	0.956522	-107	-0.93043	0.007246	Deletion
ERN1	autonomic_ganglia	NS	neuroblastoma	NS	744	220	0.295699	4	0.005376	216	0.290323	0.007299	Amplification
ERN2	breast	NS	carcinoma	ductal_carcinoma	560	152	0.271429	40	0.071429	112	0.2	0.017727	Amplification
FAM198A	breast	NS	carcinoma	ductal_carcinoma	560	31	0.055357	221	0.394643	-190	-0.33929	0.017391	Deletion
FAM198B	kidney	NS	Wilms_tumour	NS	207	2	0.009662	35	0.169082	-33	-0.15942	0.004348	Deletion
FAM198B	ovary	NS	carcinoma	mixed_adenosquamous_carcinoma	115	14	0.121739	77	0.669565	-63	-0.54783	0.014493	Deletion
FAM198B	skin	NS	carcinoma	NS	81	1	0.012346	23	0.283951	-22	-0.2716	0.021739	Deletion
FAM198B	breast	NS	carcinoma	ductal_carcinoma	560	27	0.048214	176	0.314286	-149	-0.26607	0.032298	Deletion
FAM20A	autonomic_ganglia	NS	neuroblastoma	NS	744	225	0.302419	4	0.005376	221	0.297043	< 1.00E-6	Amplification
FAM20A	ovary	NS	carcinoma	mixed_adenosquamous_carcinoma	115	4	0.034783	110	0.956522	-106	-0.92174	0.007246	Deletion
FAM20B	skin	NS	carcinoma	NS	81	25	0.308642	5	0.061728	20	0.246914	0.006083	Amplification
FAM20B	breast	NS	carcinoma	ductal_carcinoma	560	243	0.433929	38	0.067857	205	0.366071	0.006257	Amplification
FAM20B	kidney	NS	Wilms_tumour	NS	207	48	0.231884	10	0.048309	38	0.183575	0.011679	Amplification
FAM20B	ovary	NS	carcinoma	mixed_adenosquamous_carcinoma	115	64	0.556522	17	0.147826	47	0.408696	0.029197	Amplification
FAM20C	skin	NS	carcinoma	NS	81	25	0.308642	6	0.074074	19	0.234568	0.006083	Amplification
FASTK	skin	NS	carcinoma	NS	81	28	0.345679	12	0.148148	16	0.197531	0.013382	Amplification
FASTK	ovary	NS	carcinoma	mixed_adenosquamous_carcinoma	115	73	0.634783	18	0.156522	55	0.478261	0.019465	Amplification
FER	pancreas	NS	carcinoid-endocrine_tumour	NS	150	33	0.22	7	0.046667	26	0.173333	0.002654	Amplification
FER	breast	NS	carcinoma	ductal_carcinoma	560	52	0.092857	189	0.3375	-137	-0.24464	0.037267	Deletion
FGFR1	bone	NS	Ewings_sarcoma-peripheral_primitive_neuroectodermal_tumour	NS	279	45	0.16129	3	0.010753	42	0.150538	0.004562	Amplification
FGFR2	skin	NS	carcinoma	NS	81	1	0.012346	27	0.333333	-26	-0.32099	0.017391	Deletion
FGFR3	breast	NS	carcinoma	ductal_carcinoma	560	38	0.067857	171	0.305357	-133	-0.2375	0.038509	Deletion
FGR	breast	NS	carcinoma	ductal_carcinoma	560	23	0.041071	195	0.348214	-172	-0.30714	0.024845	Deletion
FGR	pancreas	NS	carcinoid-endocrine_tumour	NS	150	9	0.06	45	0.3	-36	-0.24	0.049012	Deletion
FJX1	pancreas	NS	carcinoid-endocrine_tumour	NS	150	9	0.06	64	0.426667	-55	-0.36667	0.017391	Deletion
FJX1	skin	NS	carcinoma	NS	81	3	0.037037	19	0.234568	-16	-0.19753	0.044928	Deletion
FLT1	breast	NS	carcinoma	ductal_carcinoma	560	30	0.053571	235	0.419643	-205	-0.36607	0.014907	Deletion
FLT1	ovary	NS	carcinoma	mixed_adenosquamous_carcinoma	115	29	0.252174	68	0.591304	-39	-0.33913	0.04058	Deletion
FLT3	breast	NS	carcinoma	ductal_carcinoma	560	32	0.057143	233	0.416071	-201	-0.35893	0.014907	Deletion
FLT3	ovary	NS	carcinoma	mixed_adenosquamous_carcinoma	115	29	0.252174	65	0.565217	-36	-0.31304	0.046377	Deletion
FLT4	skin	NS	carcinoma	NS	81	8	0.098765	25	0.308642	-17	-0.20988	0.042029	Deletion
FRK	skin	NS	carcinoma	NS	81	2	0.024691	44	0.54321	-42	-0.51852	0.001449	Deletion
FRK	pancreas	NS	carcinoid-endocrine_tumour	NS	150	8	0.053333	48	0.32	-40	-0.26667	0.035573	Deletion
FRK	breast	NS	carcinoma	ductal_carcinoma	560	59	0.105357	167	0.298214	-108	-0.19286	0.045963	Deletion
FYN	skin	NS	carcinoma	NS	81	4	0.049383	45	0.555556	-41	-0.50617	0.001449	Deletion
FYN	pancreas	NS	carcinoid-endocrine_tumour	NS	150	8	0.053333	51	0.34	-43	-0.28667	0.029249	Deletion
FYN	breast	NS	carcinoma	ductal_carcinoma	560	61	0.108929	172	0.307143	-111	-0.19821	0.045963	Deletion
GAK	breast	NS	carcinoma	ductal_carcinoma	560	36	0.064286	172	0.307143	-136	-0.24286	0.037267	Deletion
GRK1	breast	NS	carcinoma	ductal_carcinoma	560	42	0.075	180	0.321429	-138	-0.24643	0.037267	Deletion
GRK4	breast	NS	carcinoma	ductal_carcinoma	560	37	0.066071	174	0.310714	-137	-0.24464	0.037267	Deletion
GRK5	skin	NS	carcinoma	NS	81	0	0	25	0.308642	-25	-0.30864	0.017391	Deletion
GRK5	breast	NS	carcinoma	ductal_carcinoma	560	42	0.075	166	0.296429	-124	-0.22143	0.042236	Deletion
GRK6	pancreas	NS	carcinoid-endocrine_tumour	NS	150	35	0.233333	10	0.066667	25	0.166667	0.004645	Amplification
GRK7	ovary	NS	carcinoma	mixed_adenosquamous_carcinoma	115	79	0.686957	13	0.113043	66	0.573913	0.007299	Amplification
GSK3B	ovary	NS	carcinoma	mixed_adenosquamous_carcinoma	115	69	0.6	13	0.113043	56	0.486957	0.019465	Amplification
GTF2F1	ovary	NS	carcinoma	mixed_adenosquamous_carcinoma	115	12	0.104348	62	0.53913	-50	-0.43478	0.027536	Deletion
GUCY2C	kidney	NS	Wilms_tumour	NS	207	47	0.227053	6	0.028986	41	0.198068	0.010219	Amplification
GUCY2C	ovary	NS	carcinoma	mixed_adenosquamous_carcinoma	115	63	0.547826	20	0.173913	43	0.373913	0.034063	Amplification
GUCY2D	ovary	NS	carcinoma	mixed_adenosquamous_carcinoma	115	3	0.026087	111	0.965217	-108	-0.93913	0.002899	Deletion
GUCY2D	breast	NS	carcinoma	ductal_carcinoma	560	12	0.021429	226	0.403571	-214	-0.38214	0.014907	Deletion
GUCY2F	skin	NS	carcinoma	NS	81	2	0.024691	40	0.493827	-38	-0.46914	0.001449	Deletion
GUCY2F	pancreas	NS	carcinoid-endocrine_tumour	NS	150	5	0.033333	74	0.493333	-69	-0.46	0.003953	Deletion
GUCY2F	breast	NS	carcinoma	ductal_carcinoma	560	238	0.425	118	0.210714	120	0.214286	0.017727	Amplification
GUCY2F	ovary	NS	carcinoma	mixed_adenosquamous_carcinoma	115	22	0.191304	73	0.634783	-51	-0.44348	0.024638	Deletion
HIPK2	skin	NS	carcinoma	NS	81	32	0.395062	9	0.111111	23	0.283951	0.00365	Amplification
HIPK2	ovary	NS	carcinoma	mixed_adenosquamous_carcinoma	115	63	0.547826	9	0.078261	54	0.469565	0.021898	Amplification
HIPK3	pancreas	NS	carcinoid-endocrine_tumour	NS	150	7	0.046667	62	0.413333	-55	-0.36667	0.017391	Deletion
HIPK3	skin	NS	carcinoma	NS	81	4	0.049383	20	0.246914	-16	-0.19753	0.044928	Deletion
IKBKB	bone	NS	Ewings_sarcoma-peripheral_primitive_neuroectodermal_tumour	NS	279	44	0.157706	2	0.007168	42	0.150538	0.004562	Amplification
IKBKE	breast	NS	carcinoma	ductal_carcinoma	560	220	0.392857	17	0.030357	203	0.3625	0.006257	Amplification
IKBKE	skin	NS	carcinoma	NS	81	21	0.259259	4	0.049383	17	0.209877	0.010949	Amplification
IKBKE	kidney	NS	Wilms_tumour	NS	207	47	0.227053	14	0.067633	33	0.15942	0.015328	Amplification
ILK	pancreas	NS	carcinoid-endocrine_tumour	NS	150	6	0.04	65	0.433333	-59	-0.39333	0.01502	Deletion
ILK	ovary	NS	carcinoma	mixed_adenosquamous_carcinoma	115	20	0.173913	79	0.686957	-59	-0.51304	0.02029	Deletion
ILK	skin	NS	carcinoma	NS	81	3	0.037037	21	0.259259	-18	-0.22222	0.03913	Deletion
ILK	breast	NS	carcinoma	ductal_carcinoma	560	40	0.071429	151	0.269643	-111	-0.19821	0.045963	Deletion
INSRR	skin	NS	carcinoma	NS	81	23	0.283951	4	0.049383	19	0.234568	0.006083	Amplification
INSRR	breast	NS	carcinoma	ductal_carcinoma	560	176	0.314286	15	0.026786	161	0.2875	0.009385	Amplification
INSRR	kidney	NS	Wilms_tumour	NS	207	43	0.207729	2	0.009662	41	0.198068	0.010219	Amplification
INSRR	ovary	NS	carcinoma	mixed_adenosquamous_carcinoma	115	68	0.591304	15	0.130435	53	0.46087	0.021898	Amplification
IRAK1	pancreas	NS	carcinoid-endocrine_tumour	NS	150	6	0.04	66	0.44	-60	-0.4	0.014229	Deletion
IRAK1	skin	NS	carcinoma	NS	81	3	0.037037	37	0.45679	-34	-0.41975	0.014493	Deletion
IRAK1	ovary	NS	carcinoma	mixed_adenosquamous_carcinoma	115	15	0.130435	54	0.469565	-39	-0.33913	0.04058	Deletion
IRAK1	breast	NS	carcinoma	ductal_carcinoma	560	188	0.335714	103	0.183929	85	0.151786	0.040667	Amplification
IRAK3	kidney	NS	Wilms_tumour	NS	207	51	0.246377	6	0.028986	45	0.217391	0.00073	Amplification
ITK	pancreas	NS	carcinoid-endocrine_tumour	NS	150	34	0.226667	5	0.033333	29	0.193333	0.001327	Amplification
ITK	skin	NS	carcinoma	NS	81	5	0.061728	26	0.320988	-21	-0.25926	0.024638	Deletion
ITK	breast	NS	carcinoma	ductal_carcinoma	560	58	0.103571	165	0.294643	-107	-0.19107	0.049689	Deletion
JAK1	ovary	NS	carcinoma	mixed_adenosquamous_carcinoma	115	55	0.478261	23	0.2	32	0.278261	0.048662	Amplification
JAK1	pancreas	NS	carcinoid-endocrine_tumour	NS	150	9	0.06	45	0.3	-36	-0.24	0.049012	Deletion
JAK2	skin	NS	carcinoma	NS	81	2	0.024691	29	0.358025	-27	-0.33333	0.015942	Deletion
JAK3	pancreas	NS	carcinoid-endocrine_tumour	NS	150	30	0.2	3	0.02	27	0.18	0.001327	Amplification
JAK3	ovary	NS	carcinoma	mixed_adenosquamous_carcinoma	115	60	0.521739	11	0.095652	49	0.426087	0.025547	Amplification
KALRN	ovary	NS	carcinoma	mixed_adenosquamous_carcinoma	115	64	0.556522	13	0.113043	51	0.443478	0.023114	Amplification
KSR1	ovary	NS	carcinoma	mixed_adenosquamous_carcinoma	115	5	0.043478	109	0.947826	-104	-0.90435	0.008696	Deletion
KSR2	kidney	NS	Wilms_tumour	NS	207	47	0.227053	13	0.062802	34	0.164251	0.012409	Amplification
LATS1	skin	NS	carcinoma	NS	81	4	0.049383	43	0.530864	-39	-0.48148	0.001449	Deletion
LATS1	pancreas	NS	carcinoid-endocrine_tumour	NS	150	6	0.04	57	0.38	-51	-0.34	0.022925	Deletion
LATS1	ovary	NS	carcinoma	mixed_adenosquamous_carcinoma	115	24	0.208696	79	0.686957	-55	-0.47826	0.024638	Deletion
LATS1	breast	NS	carcinoma	ductal_carcinoma	560	53	0.094643	191	0.341071	-138	-0.24643	0.037267	Deletion
LATS2	breast	NS	carcinoma	ductal_carcinoma	560	35	0.0625	226	0.403571	-191	-0.34107	0.017391	Deletion
LATS2	ovary	NS	carcinoma	mixed_adenosquamous_carcinoma	115	29	0.252174	63	0.547826	-34	-0.29565	0.049275	Deletion
LCK	pancreas	NS	carcinoid-endocrine_tumour	NS	150	7	0.046667	55	0.366667	-48	-0.32	0.023715	Deletion
LCK	breast	NS	carcinoma	ductal_carcinoma	560	36	0.064286	151	0.269643	-115	-0.20536	0.04472	Deletion
LIMK1	skin	NS	carcinoma	NS	81	27	0.333333	7	0.08642	20	0.246914	0.006083	Amplification
LIMK2	breast	NS	carcinoma	ductal_carcinoma	560	41	0.073214	185	0.330357	-144	-0.25714	0.03354	Deletion
LIMK2	ovary	NS	carcinoma	mixed_adenosquamous_carcinoma	115	28	0.243478	75	0.652174	-47	-0.4087	0.034783	Deletion
LIMK2	pancreas	NS	carcinoid-endocrine_tumour	NS	150	14	0.093333	50	0.333333	-36	-0.24	0.049012	Deletion
LMTK2	skin	NS	carcinoma	NS	81	28	0.345679	13	0.160494	15	0.185185	0.018248	Amplification
LRRK2	ovary	NS	carcinoma	mixed_adenosquamous_carcinoma	115	62	0.53913	17	0.147826	45	0.391304	0.03163	Amplification
LTK	skin	NS	carcinoma	NS	81	7	0.08642	32	0.395062	-25	-0.30864	0.017391	Deletion
LTK	breast	NS	carcinoma	ductal_carcinoma	560	19	0.033929	191	0.341071	-172	-0.30714	0.024845	Deletion
LTK	ovary	NS	carcinoma	mixed_adenosquamous_carcinoma	115	17	0.147826	63	0.547826	-46	-0.4	0.036232	Deletion
LYN	bone	NS	Ewings_sarcoma-peripheral_primitive_neuroectodermal_tumour	NS	279	46	0.164875	3	0.010753	43	0.154122	0.002737	Amplification
LYN	breast	NS	carcinoma	ductal_carcinoma	560	174	0.310714	47	0.083929	127	0.226786	0.013556	Amplification
LYN	ovary	NS	carcinoma	mixed_adenosquamous_carcinoma	115	64	0.556522	17	0.147826	47	0.408696	0.029197	Amplification
MAK	skin	NS	carcinoma	NS	81	33	0.407407	9	0.111111	24	0.296296	0.00365	Amplification
MAP2K1	breast	NS	carcinoma	ductal_carcinoma	560	32	0.057143	164	0.292857	-132	-0.23571	0.038509	Deletion
MAP2K2	ovary	NS	carcinoma	mixed_adenosquamous_carcinoma	115	13	0.113043	81	0.704348	-68	-0.5913	0.011594	Deletion
MAP2K3	ovary	NS	carcinoma	mixed_adenosquamous_carcinoma	115	3	0.026087	89	0.773913	-86	-0.74783	0.010145	Deletion
MAP2K4	ovary	NS	carcinoma	mixed_adenosquamous_carcinoma	115	3	0.026087	111	0.965217	-108	-0.93913	0.002899	Deletion
MAP2K4	breast	NS	carcinoma	ductal_carcinoma	560	9	0.016071	210	0.375	-201	-0.35893	0.014907	Deletion
MAP2K4	skin	NS	carcinoma	NS	81	3	0.037037	19	0.234568	-16	-0.19753	0.044928	Deletion
MAP2K4	pancreas	NS	carcinoma	ductal_carcinoma	1236	50	0.040453	351	0.283981	-301	-0.24353	0.048221	Deletion
MAP2K5	breast	NS	carcinoma	ductal_carcinoma	560	31	0.055357	159	0.283929	-128	-0.22857	0.042236	Deletion
MAP2K6	autonomic_ganglia	NS	neuroblastoma	NS	744	224	0.301075	4	0.005376	220	0.295699	< 1.00E-6	Amplification
MAP2K6	ovary	NS	carcinoma	mixed_adenosquamous_carcinoma	115	4	0.034783	110	0.956522	-106	-0.92174	0.007246	Deletion
MAP3K1	breast	NS	carcinoma	ductal_carcinoma	560	33	0.058929	156	0.278571	-123	-0.21964	0.042236	Deletion
MAP3K11	pancreas	NS	carcinoid-endocrine_tumour	NS	150	8	0.053333	62	0.413333	-54	-0.36	0.018972	Deletion
MAP3K11	skin	NS	carcinoma	NS	81	6	0.074074	28	0.345679	-22	-0.2716	0.021739	Deletion
MAP3K12	kidney	NS	Wilms_tumour	NS	207	43	0.207729	10	0.048309	33	0.15942	0.015328	Amplification
MAP3K13	lung	NS	carcinoma	squamous_cell_carcinoma	656	171	0.260671	1	0.001524	170	0.259146	0.000811	Amplification
MAP3K13	ovary	NS	carcinoma	mixed_adenosquamous_carcinoma	115	85	0.73913	16	0.13913	69	0.6	0.006083	Amplification
MAP3K15	skin	NS	carcinoma	NS	81	3	0.037037	41	0.506173	-38	-0.46914	0.001449	Deletion
MAP3K15	pancreas	NS	carcinoid-endocrine_tumour	NS	150	3	0.02	73	0.486667	-70	-0.46667	0.003953	Deletion
MAP3K15	breast	NS	carcinoma	ductal_carcinoma	560	234	0.417857	109	0.194643	125	0.223214	0.014599	Amplification
MAP3K15	ovary	NS	carcinoma	mixed_adenosquamous_carcinoma	115	14	0.121739	76	0.66087	-62	-0.53913	0.017391	Deletion
MAP3K3	autonomic_ganglia	NS	neuroblastoma	NS	744	223	0.299731	3	0.004032	220	0.295699	< 1.00E-6	Amplification
MAP3K3	ovary	NS	carcinoma	mixed_adenosquamous_carcinoma	115	3	0.026087	111	0.965217	-108	-0.93913	0.002899	Deletion
MAP3K4	skin	NS	carcinoma	NS	81	1	0.012346	45	0.555556	-44	-0.54321	0.001449	Deletion
MAP3K4	pancreas	NS	carcinoid-endocrine_tumour	NS	150	8	0.053333	54	0.36	-46	-0.30667	0.025296	Deletion
MAP3K4	breast	NS	carcinoma	ductal_carcinoma	560	43	0.076786	199	0.355357	-156	-0.27857	0.029814	Deletion
MAP3K4	ovary	NS	carcinoma	mixed_adenosquamous_carcinoma	115	28	0.243478	72	0.626087	-44	-0.38261	0.036232	Deletion
MAP3K5	skin	NS	carcinoma	NS	81	3	0.037037	43	0.530864	-40	-0.49383	0.001449	Deletion
MAP3K5	pancreas	NS	carcinoid-endocrine_tumour	NS	150	7	0.046667	48	0.32	-41	-0.27333	0.033202	Deletion
MAP3K5	ovary	NS	carcinoma	mixed_adenosquamous_carcinoma	115	32	0.278261	65	0.565217	-33	-0.28696	0.049275	Deletion
MAP3K6	breast	NS	carcinoma	ductal_carcinoma	560	24	0.042857	199	0.355357	-175	-0.3125	0.023602	Deletion
MAP3K6	pancreas	NS	carcinoid-endocrine_tumour	NS	150	9	0.06	46	0.306667	-37	-0.24667	0.044269	Deletion
MAP3K7	skin	NS	carcinoma	NS	81	3	0.037037	38	0.469136	-35	-0.4321	0.007246	Deletion
MAP3K7	pancreas	NS	carcinoid-endocrine_tumour	NS	150	9	0.06	47	0.313333	-38	-0.25333	0.041107	Deletion
MAP3K8	ovary	NS	carcinoma	mixed_adenosquamous_carcinoma	115	67	0.582609	11	0.095652	56	0.486957	0.019465	Amplification
MAP3K9	pancreas	NS	carcinoid-endocrine_tumour	NS	150	30	0.2	3	0.02	27	0.18	0.001327	Amplification
MAP3K9	kidney	NS	Wilms_tumour	NS	207	3	0.014493	38	0.183575	-35	-0.16908	0.001739	Deletion
MAP3K9	breast	NS	carcinoma	ductal_carcinoma	560	25	0.044643	213	0.380357	-188	-0.33571	0.017391	Deletion
MAP3K9	skin	NS	carcinoma	NS	81	3	0.037037	21	0.259259	-18	-0.22222	0.03913	Deletion
MAP4K2	pancreas	NS	carcinoid-endocrine_tumour	NS	150	6	0.04	74	0.493333	-68	-0.45333	0.004743	Deletion
MAP4K2	skin	NS	carcinoma	NS	81	6	0.074074	30	0.37037	-24	-0.2963	0.017391	Deletion
MAP4K3	pancreas	NS	carcinoid-endocrine_tumour	NS	150	11	0.073333	54	0.36	-43	-0.28667	0.029249	Deletion
MAP4K4	ovary	NS	carcinoma	mixed_adenosquamous_carcinoma	115	62	0.53913	13	0.113043	49	0.426087	0.025547	Amplification
MAP4K5	pancreas	NS	carcinoid-endocrine_tumour	NS	150	29	0.193333	3	0.02	26	0.173333	0.002654	Amplification
MAP4K5	breast	NS	carcinoma	ductal_carcinoma	560	54	0.096429	164	0.292857	-110	-0.19643	0.045963	Deletion
MAPK10	skin	NS	carcinoma	NS	81	3	0.037037	23	0.283951	-20	-0.24691	0.028986	Deletion
MAPK10	ovary	NS	carcinoma	mixed_adenosquamous_carcinoma	115	23	0.2	68	0.591304	-45	-0.3913	0.036232	Deletion
MAPK10	breast	NS	carcinoma	ductal_carcinoma	560	34	0.060714	144	0.257143	-110	-0.19643	0.045963	Deletion
MAPK11	kidney	NS	Wilms_tumour	NS	207	14	0.067633	49	0.236715	-35	-0.16908	0.001739	Deletion
MAPK11	ovary	NS	carcinoma	mixed_adenosquamous_carcinoma	115	12	0.104348	77	0.669565	-65	-0.56522	0.013043	Deletion
MAPK11	breast	NS	carcinoma	ductal_carcinoma	560	60	0.107143	207	0.369643	-147	-0.2625	0.032298	Deletion
MAPK12	kidney	NS	Wilms_tumour	NS	207	14	0.067633	49	0.236715	-35	-0.16908	0.001739	Deletion
MAPK12	ovary	NS	carcinoma	mixed_adenosquamous_carcinoma	115	12	0.104348	77	0.669565	-65	-0.56522	0.013043	Deletion
MAPK12	breast	NS	carcinoma	ductal_carcinoma	560	60	0.107143	207	0.369643	-147	-0.2625	0.032298	Deletion
MAPK14	skin	NS	carcinoma	NS	81	23	0.283951	9	0.111111	14	0.17284	0.018248	Amplification
MAPK15	breast	NS	carcinoma	ductal_carcinoma	560	212	0.378571	35	0.0625	177	0.316071	0.009385	Amplification
MAPK15	skin	NS	carcinoma	NS	81	21	0.259259	6	0.074074	15	0.185185	0.018248	Amplification
MAPK3	breast	NS	carcinoma	ductal_carcinoma	560	149	0.266071	36	0.064286	113	0.201786	0.017727	Amplification
MAPK4	pancreas	NS	carcinoma	ductal_carcinoma	1236	51	0.041262	360	0.291262	-309	-0.25	0.041897	Deletion
MAPK4	breast	NS	carcinoma	ductal_carcinoma	560	49	0.0875	160	0.285714	-111	-0.19821	0.045963	Deletion
MAPK6	breast	NS	carcinoma	ductal_carcinoma	560	32	0.057143	191	0.341071	-159	-0.28393	0.029814	Deletion
MAPK6	skin	NS	carcinoma	NS	81	9	0.111111	25	0.308642	-16	-0.19753	0.044928	Deletion
MAPK6	pancreas	NS	carcinoid-endocrine_tumour	NS	150	12	0.08	48	0.32	-36	-0.24	0.049012	Deletion
MAPK7	ovary	NS	carcinoma	mixed_adenosquamous_carcinoma	115	4	0.034783	110	0.956522	-106	-0.92174	0.007246	Deletion
MAPK9	pancreas	NS	carcinoid-endocrine_tumour	NS	150	32	0.213333	9	0.06	23	0.153333	0.011281	Amplification
MAPK9	skin	NS	carcinoma	NS	81	8	0.098765	25	0.308642	-17	-0.20988	0.042029	Deletion
MAPKAPK2	breast	NS	carcinoma	ductal_carcinoma	560	223	0.398214	18	0.032143	205	0.366071	0.006257	Amplification
MAPKAPK2	skin	NS	carcinoma	NS	81	21	0.259259	3	0.037037	18	0.222222	0.008516	Amplification
MAPKAPK2	kidney	NS	Wilms_tumour	NS	207	48	0.231884	14	0.067633	34	0.164251	0.012409	Amplification
MAPKAPK3	breast	NS	carcinoma	ductal_carcinoma	560	17	0.030357	247	0.441071	-230	-0.41071	0.008696	Deletion
MAPKAPK3	pancreas	NS	carcinoid-endocrine_tumour	NS	150	11	0.073333	61	0.406667	-50	-0.33333	0.023715	Deletion
MAPKAPK3	ovary	NS	carcinoma	mixed_adenosquamous_carcinoma	115	20	0.173913	66	0.573913	-46	-0.4	0.036232	Deletion
MAPKAPK5	kidney	NS	Wilms_tumour	NS	207	47	0.227053	14	0.067633	33	0.15942	0.015328	Amplification
MAPKAPK5	ovary	NS	carcinoma	mixed_adenosquamous_carcinoma	115	30	0.26087	67	0.582609	-37	-0.32174	0.042029	Deletion
MAPKAPK5	breast	NS	carcinoma	ductal_carcinoma	560	45	0.080357	154	0.275	-109	-0.19464	0.045963	Deletion
MARK1	breast	NS	carcinoma	ductal_carcinoma	560	285	0.508929	28	0.05	257	0.458929	0.002086	Amplification
MARK1	kidney	NS	Wilms_tumour	NS	207	48	0.231884	14	0.067633	34	0.164251	0.012409	Amplification
MARK1	skin	NS	carcinoma	NS	81	21	0.259259	8	0.098765	13	0.160494	0.018248	Amplification
MARK1	pancreas	NS	carcinoid-endocrine_tumour	NS	150	10	0.066667	46	0.306667	-36	-0.24	0.049012	Deletion
MARK2	pancreas	NS	carcinoid-endocrine_tumour	NS	150	9	0.06	65	0.433333	-56	-0.37333	0.016601	Deletion
MARK2	skin	NS	carcinoma	NS	81	5	0.061728	30	0.37037	-25	-0.30864	0.017391	Deletion
MARK3	breast	NS	carcinoma	ductal_carcinoma	560	47	0.083929	203	0.3625	-156	-0.27857	0.029814	Deletion
MARK3	skin	NS	carcinoma	NS	81	4	0.049383	22	0.271605	-18	-0.22222	0.03913	Deletion
MARK4	pancreas	NS	carcinoid-endocrine_tumour	NS	150	29	0.193333	6	0.04	23	0.153333	0.011281	Amplification
MAST2	pancreas	NS	carcinoid-endocrine_tumour	NS	150	8	0.053333	48	0.32	-40	-0.26667	0.035573	Deletion
MAST3	pancreas	NS	carcinoid-endocrine_tumour	NS	150	30	0.2	7	0.046667	23	0.153333	0.011281	Amplification
MAST3	ovary	NS	carcinoma	mixed_adenosquamous_carcinoma	115	58	0.504348	17	0.147826	41	0.356522	0.03528	Amplification
MAST4	pancreas	NS	carcinoid-endocrine_tumour	NS	150	30	0.2	6	0.04	24	0.16	0.006636	Amplification
MAST4	breast	NS	carcinoma	ductal_carcinoma	560	36	0.064286	185	0.330357	-149	-0.26607	0.032298	Deletion
MAST4	ovary	NS	carcinoma	mixed_adenosquamous_carcinoma	115	21	0.182609	67	0.582609	-46	-0.4	0.036232	Deletion
MASTL	ovary	NS	carcinoma	mixed_adenosquamous_carcinoma	115	61	0.530435	18	0.156522	43	0.373913	0.034063	Amplification
MATK	ovary	NS	carcinoma	mixed_adenosquamous_carcinoma	115	12	0.104348	81	0.704348	-69	-0.6	0.011594	Deletion
MERTK	ovary	NS	carcinoma	mixed_adenosquamous_carcinoma	115	62	0.53913	15	0.130435	47	0.408696	0.029197	Amplification
MET	pancreas	NS	carcinoid-endocrine_tumour	NS	150	33	0.22	7	0.046667	26	0.173333	0.002654	Amplification
MET	ovary	NS	carcinoma	mixed_adenosquamous_carcinoma	115	70	0.608696	12	0.104348	58	0.504348	0.017032	Amplification
MET	skin	NS	carcinoma	NS	81	29	0.358025	14	0.17284	15	0.185185	0.018248	Amplification
MINK1	ovary	NS	carcinoma	mixed_adenosquamous_carcinoma	115	3	0.026087	111	0.965217	-108	-0.93913	0.002899	Deletion
MINK1	breast	NS	carcinoma	ductal_carcinoma	560	14	0.025	227	0.405357	-213	-0.38036	0.014907	Deletion
MINK1	pancreas	NS	carcinoma	ductal_carcinoma	1236	42	0.033981	349	0.282362	-307	-0.24838	0.044269	Deletion
MKNK2	ovary	NS	carcinoma	mixed_adenosquamous_carcinoma	115	13	0.113043	84	0.730435	-71	-0.61739	0.010145	Deletion
MKNK2	breast	NS	carcinoma	ductal_carcinoma	560	55	0.098214	179	0.319643	-124	-0.22143	0.042236	Deletion
MLKL	breast	NS	carcinoma	ductal_carcinoma	560	31	0.055357	295	0.526786	-264	-0.47143	0.001242	Deletion
MLKL	kidney	NS	Wilms_tumour	NS	207	7	0.033816	41	0.198068	-34	-0.16425	0.002609	Deletion
MLKL	ovary	NS	carcinoma	mixed_adenosquamous_carcinoma	115	21	0.182609	66	0.573913	-45	-0.3913	0.036232	Deletion
MOK	breast	NS	carcinoma	ductal_carcinoma	560	49	0.0875	202	0.360714	-153	-0.27321	0.031056	Deletion
MOK	skin	NS	carcinoma	NS	81	4	0.049383	22	0.271605	-18	-0.22222	0.03913	Deletion
MOS	bone	NS	Ewings_sarcoma-peripheral_primitive_neuroectodermal_tumour	NS	279	46	0.164875	3	0.010753	43	0.154122	0.002737	Amplification
MOS	breast	NS	carcinoma	ductal_carcinoma	560	175	0.3125	46	0.082143	129	0.230357	0.012513	Amplification
MOS	ovary	NS	carcinoma	mixed_adenosquamous_carcinoma	115	64	0.556522	19	0.165217	45	0.391304	0.03163	Amplification
MST1R	breast	NS	carcinoma	ductal_carcinoma	560	18	0.032143	248	0.442857	-230	-0.41071	0.008696	Deletion
MST1R	pancreas	NS	carcinoid-endocrine_tumour	NS	150	11	0.073333	55	0.366667	-44	-0.29333	0.029249	Deletion
MST1R	ovary	NS	carcinoma	mixed_adenosquamous_carcinoma	115	20	0.173913	59	0.513043	-39	-0.33913	0.04058	Deletion
MTOR	breast	NS	carcinoma	ductal_carcinoma	560	21	0.0375	201	0.358929	-180	-0.32143	0.02236	Deletion
MUSK	breast	NS	carcinoma	ductal_carcinoma	560	21	0.0375	151	0.269643	-130	-0.23214	0.039752	Deletion
MYLK	ovary	NS	carcinoma	mixed_adenosquamous_carcinoma	115	69	0.6	13	0.113043	56	0.486957	0.019465	Amplification
MYLK3	pancreas	NS	carcinoid-endocrine_tumour	NS	150	7	0.046667	59	0.393333	-52	-0.34667	0.021344	Deletion
MYLK3	breast	NS	carcinoma	ductal_carcinoma	560	35	0.0625	191	0.341071	-156	-0.27857	0.029814	Deletion
MYLK4	skin	NS	carcinoma	NS	81	32	0.395062	10	0.123457	22	0.271605	0.00365	Amplification
MYO3A	ovary	NS	carcinoma	mixed_adenosquamous_carcinoma	115	64	0.556522	16	0.13913	48	0.417391	0.027981	Amplification
MYO3B	ovary	NS	carcinoma	mixed_adenosquamous_carcinoma	115	57	0.495652	21	0.182609	36	0.313043	0.043796	Amplification
NEK1	skin	NS	carcinoma	NS	81	1	0.012346	24	0.296296	-23	-0.28395	0.018841	Deletion
NEK1	ovary	NS	carcinoma	mixed_adenosquamous_carcinoma	115	20	0.173913	76	0.66087	-56	-0.48696	0.023188	Deletion
NEK1	breast	NS	carcinoma	ductal_carcinoma	560	25	0.044643	179	0.319643	-154	-0.275	0.029814	Deletion
NEK10	breast	NS	carcinoma	ductal_carcinoma	560	48	0.085714	192	0.342857	-144	-0.25714	0.03354	Deletion
NEK11	ovary	NS	carcinoma	mixed_adenosquamous_carcinoma	115	71	0.617391	16	0.13913	55	0.478261	0.019465	Amplification
NEK2	breast	NS	carcinoma	ductal_carcinoma	560	262	0.467857	40	0.071429	222	0.396429	0.004171	Amplification
NEK2	skin	NS	carcinoma	NS	81	22	0.271605	5	0.061728	17	0.209877	0.010949	Amplification
NEK2	kidney	NS	Wilms_tumour	NS	207	48	0.231884	14	0.067633	34	0.164251	0.012409	Amplification
NEK4	breast	NS	carcinoma	ductal_carcinoma	560	18	0.032143	244	0.435714	-226	-0.40357	0.008696	Deletion
NEK4	pancreas	NS	carcinoid-endocrine_tumour	NS	150	10	0.066667	53	0.353333	-43	-0.28667	0.029249	Deletion
NEK5	breast	NS	carcinoma	ductal_carcinoma	560	28	0.05	259	0.4625	-231	-0.4125	0.008696	Deletion
NEK5	ovary	NS	carcinoma	mixed_adenosquamous_carcinoma	115	25	0.217391	75	0.652174	-50	-0.43478	0.027536	Deletion
NEK6	breast	NS	carcinoma	ductal_carcinoma	560	33	0.058929	155	0.276786	-122	-0.21786	0.042236	Deletion
NEK6	ovary	NS	carcinoma	mixed_adenosquamous_carcinoma	115	22	0.191304	58	0.504348	-36	-0.31304	0.046377	Deletion
NEK7	breast	NS	carcinoma	ductal_carcinoma	560	259	0.4625	33	0.058929	226	0.403571	0.004171	Amplification
NEK7	skin	NS	carcinoma	NS	81	23	0.283951	3	0.037037	20	0.246914	0.006083	Amplification
NEK7	kidney	NS	Wilms_tumour	NS	207	50	0.241546	13	0.062802	37	0.178744	0.011679	Amplification
NEK8	ovary	NS	carcinoma	mixed_adenosquamous_carcinoma	115	5	0.043478	109	0.947826	-104	-0.90435	0.008696	Deletion
NEK9	kidney	NS	Wilms_tumour	NS	207	4	0.019324	36	0.173913	-32	-0.15459	0.005217	Deletion
NEK9	breast	NS	carcinoma	ductal_carcinoma	560	27	0.048214	217	0.3875	-190	-0.33929	0.017391	Deletion
NLK	ovary	NS	carcinoma	mixed_adenosquamous_carcinoma	115	4	0.034783	110	0.956522	-106	-0.92174	0.007246	Deletion
NME1	ovary	NS	carcinoma	mixed_adenosquamous_carcinoma	115	3	0.026087	111	0.965217	-108	-0.93913	0.002899	Deletion
NME1	autonomic_ganglia	NS	neuroblastoma	NS	744	218	0.293011	6	0.008065	212	0.284946	0.031022	Amplification
NME2	ovary	NS	carcinoma	mixed_adenosquamous_carcinoma	115	3	0.026087	111	0.965217	-108	-0.93913	0.002899	Deletion
NME2	autonomic_ganglia	NS	neuroblastoma	NS	744	217	0.291667	6	0.008065	211	0.283602	0.036496	Amplification
NME3	breast	NS	carcinoma	ductal_carcinoma	560	224	0.4	63	0.1125	161	0.2875	0.009385	Amplification
NME3	pancreas	NS	carcinoid-endocrine_tumour	NS	150	12	0.08	55	0.366667	-43	-0.28667	0.029249	Deletion
NME4	breast	NS	carcinoma	ductal_carcinoma	560	229	0.408929	68	0.121429	161	0.2875	0.009385	Amplification
NME4	pancreas	NS	carcinoid-endocrine_tumour	NS	150	12	0.08	50	0.333333	-38	-0.25333	0.041107	Deletion
NME5	skin	NS	carcinoma	NS	81	8	0.098765	24	0.296296	-16	-0.19753	0.044928	Deletion
NME5	breast	NS	carcinoma	ductal_carcinoma	560	58	0.103571	168	0.3	-110	-0.19643	0.045963	Deletion
NME6	breast	NS	carcinoma	ductal_carcinoma	560	21	0.0375	242	0.432143	-221	-0.39464	0.01118	Deletion
NME6	pancreas	NS	carcinoid-endocrine_tumour	NS	150	13	0.086667	49	0.326667	-36	-0.24	0.049012	Deletion
NME7	breast	NS	carcinoma	ductal_carcinoma	560	237	0.423214	26	0.046429	211	0.376786	0.005214	Amplification
NME7	skin	NS	carcinoma	NS	81	21	0.259259	3	0.037037	18	0.222222	0.008516	Amplification
NME7	kidney	NS	Wilms_tumour	NS	207	47	0.227053	9	0.043478	38	0.183575	0.011679	Amplification
NME7	ovary	NS	carcinoma	mixed_adenosquamous_carcinoma	115	70	0.608696	10	0.086957	60	0.521739	0.013382	Amplification
NME9	ovary	NS	carcinoma	mixed_adenosquamous_carcinoma	115	75	0.652174	17	0.147826	58	0.504348	0.017032	Amplification
NPR1	skin	NS	carcinoma	NS	81	24	0.296296	6	0.074074	18	0.222222	0.008516	Amplification
NPR1	kidney	NS	Wilms_tumour	NS	207	38	0.183575	2	0.009662	36	0.173913	0.011679	Amplification
NPR1	breast	NS	carcinoma	ductal_carcinoma	560	149	0.266071	13	0.023214	136	0.242857	0.012513	Amplification
NPR1	ovary	NS	carcinoma	mixed_adenosquamous_carcinoma	115	58	0.504348	19	0.165217	39	0.33913	0.037713	Amplification
NRBP1	pancreas	NS	carcinoid-endocrine_tumour	NS	150	11	0.073333	53	0.353333	-42	-0.28	0.032411	Deletion
NRBP1	ovary	NS	carcinoma	mixed_adenosquamous_carcinoma	115	60	0.521739	18	0.156522	42	0.365217	0.034063	Amplification
NRBP2	breast	NS	carcinoma	ductal_carcinoma	560	211	0.376786	35	0.0625	176	0.314286	0.009385	Amplification
NRBP2	skin	NS	carcinoma	NS	81	20	0.246914	5	0.061728	15	0.185185	0.018248	Amplification
NRK	skin	NS	carcinoma	NS	81	2	0.024691	42	0.518519	-40	-0.49383	0.001449	Deletion
NRK	pancreas	NS	carcinoid-endocrine_tumour	NS	150	5	0.033333	74	0.493333	-69	-0.46	0.003953	Deletion
NRK	breast	NS	carcinoma	ductal_carcinoma	560	229	0.408929	123	0.219643	106	0.189286	0.021898	Amplification
NRK	ovary	NS	carcinoma	mixed_adenosquamous_carcinoma	115	24	0.208696	72	0.626087	-48	-0.41739	0.031884	Deletion
NTRK1	skin	NS	carcinoma	NS	81	24	0.296296	5	0.061728	19	0.234568	0.006083	Amplification
NTRK1	breast	NS	carcinoma	ductal_carcinoma	560	176	0.314286	15	0.026786	161	0.2875	0.009385	Amplification
NTRK1	kidney	NS	Wilms_tumour	NS	207	43	0.207729	2	0.009662	41	0.198068	0.010219	Amplification
NTRK1	ovary	NS	carcinoma	mixed_adenosquamous_carcinoma	115	68	0.591304	16	0.13913	52	0.452174	0.023114	Amplification
NUAK1	kidney	NS	Wilms_tumour	NS	207	46	0.222222	14	0.067633	32	0.154589	0.020438	Amplification
NUAK2	breast	NS	carcinoma	ductal_carcinoma	560	235	0.419643	17	0.030357	218	0.389286	0.004171	Amplification
NUAK2	skin	NS	carcinoma	NS	81	22	0.271605	5	0.061728	17	0.209877	0.010949	Amplification
NUAK2	kidney	NS	Wilms_tumour	NS	207	47	0.227053	14	0.067633	33	0.15942	0.015328	Amplification
OBSCN	breast	NS	carcinoma	ductal_carcinoma	560	293	0.523214	32	0.057143	261	0.466071	0.001043	Amplification
OBSCN	kidney	NS	Wilms_tumour	NS	207	48	0.231884	14	0.067633	34	0.164251	0.012409	Amplification
OBSCN	pancreas	NS	carcinoid-endocrine_tumour	NS	150	12	0.08	55	0.366667	-43	-0.28667	0.029249	Deletion
OXSR1	breast	NS	carcinoma	ductal_carcinoma	560	40	0.071429	209	0.373214	-169	-0.30179	0.027329	Deletion
PAK1	pancreas	NS	carcinoid-endocrine_tumour	NS	150	7	0.046667	64	0.426667	-57	-0.38	0.01502	Deletion
PAK1	ovary	NS	carcinoma	mixed_adenosquamous_carcinoma	115	60	0.521739	25	0.217391	35	0.304348	0.045012	Amplification
PAK2	lung	NS	carcinoma	squamous_cell_carcinoma	656	132	0.20122	0	0	132	0.20122	0.003244	Amplification
PAK2	ovary	NS	carcinoma	mixed_adenosquamous_carcinoma	115	78	0.678261	24	0.208696	54	0.469565	0.021898	Amplification
PAK3	pancreas	NS	carcinoid-endocrine_tumour	NS	150	5	0.033333	76	0.506667	-71	-0.47333	0.002372	Deletion
PAK3	skin	NS	carcinoma	NS	81	2	0.024691	39	0.481481	-37	-0.45679	0.002899	Deletion
PAK3	ovary	NS	carcinoma	mixed_adenosquamous_carcinoma	115	20	0.173913	73	0.634783	-53	-0.46087	0.024638	Deletion
PAK3	breast	NS	carcinoma	ductal_carcinoma	560	227	0.405357	134	0.239286	93	0.166071	0.026069	Amplification
PAK6	skin	NS	carcinoma	NS	81	6	0.074074	31	0.382716	-25	-0.30864	0.017391	Deletion
PAK6	breast	NS	carcinoma	ductal_carcinoma	560	20	0.035714	178	0.317857	-158	-0.28214	0.029814	Deletion
PAK6	ovary	NS	carcinoma	mixed_adenosquamous_carcinoma	115	21	0.182609	54	0.469565	-33	-0.28696	0.049275	Deletion
PAN3	breast	NS	carcinoma	ductal_carcinoma	560	31	0.055357	234	0.417857	-203	-0.3625	0.014907	Deletion
PAN3	ovary	NS	carcinoma	mixed_adenosquamous_carcinoma	115	29	0.252174	65	0.565217	-36	-0.31304	0.046377	Deletion
PASK	pancreas	NS	carcinoid-endocrine_tumour	NS	150	9	0.06	47	0.313333	-38	-0.25333	0.041107	Deletion
PASK	breast	NS	carcinoma	ductal_carcinoma	560	39	0.069643	163	0.291071	-124	-0.22143	0.042236	Deletion
PBK	bone	NS	Ewings_sarcoma-peripheral_primitive_neuroectodermal_tumour	NS	279	45	0.16129	3	0.010753	42	0.150538	0.004562	Amplification
PBK	breast	NS	carcinoma	ductal_carcinoma	560	49	0.0875	256	0.457143	-207	-0.36964	0.014907	Deletion
PBK	ovary	NS	carcinoma	mixed_adenosquamous_carcinoma	115	25	0.217391	61	0.530435	-36	-0.31304	0.046377	Deletion
PDGFRB	pancreas	NS	carcinoid-endocrine_tumour	NS	150	34	0.226667	8	0.053333	26	0.173333	0.002654	Amplification
PDGFRB	skin	NS	carcinoma	NS	81	4	0.049383	26	0.320988	-22	-0.2716	0.021739	Deletion
PDIK1L	breast	NS	carcinoma	ductal_carcinoma	560	24	0.042857	198	0.353571	-174	-0.31071	0.023602	Deletion
PDIK1L	pancreas	NS	carcinoid-endocrine_tumour	NS	150	9	0.06	46	0.306667	-37	-0.24667	0.044269	Deletion
PDK1	ovary	NS	carcinoma	mixed_adenosquamous_carcinoma	115	65	0.565217	17	0.147826	48	0.417391	0.027981	Amplification
PDK2	ovary	NS	carcinoma	mixed_adenosquamous_carcinoma	115	4	0.034783	110	0.956522	-106	-0.92174	0.007246	Deletion
PDK2	autonomic_ganglia	NS	neuroblastoma	NS	744	218	0.293011	5	0.00672	213	0.28629	0.025547	Amplification
PDK3	pancreas	NS	carcinoid-endocrine_tumour	NS	150	4	0.026667	73	0.486667	-69	-0.46	0.003953	Deletion
PDK3	breast	NS	carcinoma	ductal_carcinoma	560	226	0.403571	98	0.175	128	0.228571	0.013556	Amplification
PDK3	skin	NS	carcinoma	NS	81	3	0.037037	36	0.444444	-33	-0.40741	0.014493	Deletion
PDK3	ovary	NS	carcinoma	mixed_adenosquamous_carcinoma	115	17	0.147826	71	0.617391	-54	-0.46957	0.024638	Deletion
PDK4	pancreas	NS	carcinoid-endocrine_tumour	NS	150	34	0.226667	5	0.033333	29	0.193333	0.001327	Amplification
PDK4	ovary	NS	carcinoma	mixed_adenosquamous_carcinoma	115	72	0.626087	10	0.086957	62	0.53913	0.012165	Amplification
PDK4	skin	NS	carcinoma	NS	81	27	0.333333	11	0.135802	16	0.197531	0.013382	Amplification
PDPK1	breast	NS	carcinoma	ductal_carcinoma	560	223	0.398214	61	0.108929	162	0.289286	0.009385	Amplification
PDPK1	pancreas	NS	carcinoid-endocrine_tumour	NS	150	11	0.073333	51	0.34	-40	-0.26667	0.035573	Deletion
PHKG1	pancreas	NS	carcinoid-endocrine_tumour	NS	150	34	0.226667	6	0.04	28	0.186667	0.001327	Amplification
PHKG1	ovary	NS	carcinoma	mixed_adenosquamous_carcinoma	115	56	0.486957	19	0.165217	37	0.321739	0.043796	Amplification
PHKG2	breast	NS	carcinoma	ductal_carcinoma	560	152	0.271429	36	0.064286	116	0.207143	0.017727	Amplification
PIK3R4	ovary	NS	carcinoma	mixed_adenosquamous_carcinoma	115	68	0.591304	20	0.173913	48	0.417391	0.027981	Amplification
PIM1	skin	NS	carcinoma	NS	81	22	0.271605	8	0.098765	14	0.17284	0.018248	Amplification
PIM2	pancreas	NS	carcinoid-endocrine_tumour	NS	150	4	0.026667	73	0.486667	-69	-0.46	0.003953	Deletion
PIM2	skin	NS	carcinoma	NS	81	2	0.024691	37	0.45679	-35	-0.4321	0.007246	Deletion
PIM2	breast	NS	carcinoma	ductal_carcinoma	560	188	0.335714	81	0.144643	107	0.191071	0.020855	Amplification
PIM3	kidney	NS	Wilms_tumour	NS	207	14	0.067633	49	0.236715	-35	-0.16908	0.001739	Deletion
PIM3	ovary	NS	carcinoma	mixed_adenosquamous_carcinoma	115	12	0.104348	67	0.582609	-55	-0.47826	0.024638	Deletion
PIM3	breast	NS	carcinoma	ductal_carcinoma	560	59	0.105357	201	0.358929	-142	-0.25357	0.034783	Deletion
PINK1	breast	NS	carcinoma	ductal_carcinoma	560	27	0.048214	205	0.366071	-178	-0.31786	0.023602	Deletion
PKDCC	ovary	NS	carcinoma	mixed_adenosquamous_carcinoma	115	66	0.573913	13	0.113043	53	0.46087	0.021898	Amplification
PKMYT1	breast	NS	carcinoma	ductal_carcinoma	560	224	0.4	58	0.103571	166	0.296429	0.009385	Amplification
PKMYT1	pancreas	NS	carcinoid-endocrine_tumour	NS	150	11	0.073333	49	0.326667	-38	-0.25333	0.041107	Deletion
PKN1	ovary	NS	carcinoma	mixed_adenosquamous_carcinoma	115	61	0.530435	16	0.13913	45	0.391304	0.03163	Amplification
PKN2	pancreas	NS	carcinoid-endocrine_tumour	NS	150	9	0.06	49	0.326667	-40	-0.26667	0.035573	Deletion
PKN2	breast	NS	carcinoma	ductal_carcinoma	560	36	0.064286	153	0.273214	-117	-0.20893	0.043478	Deletion
PKN3	ovary	NS	carcinoma	mixed_adenosquamous_carcinoma	115	13	0.113043	74	0.643478	-61	-0.53043	0.018841	Deletion
PKN3	breast	NS	carcinoma	ductal_carcinoma	560	40	0.071429	160	0.285714	-120	-0.21429	0.042236	Deletion
PLK1	breast	NS	carcinoma	ductal_carcinoma	560	153	0.273214	40	0.071429	113	0.201786	0.017727	Amplification
PLK2	pancreas	NS	carcinoid-endocrine_tumour	NS	150	33	0.22	8	0.053333	25	0.166667	0.004645	Amplification
PLK2	breast	NS	carcinoma	ductal_carcinoma	560	37	0.066071	155	0.276786	-118	-0.21071	0.043478	Deletion
PLK3	pancreas	NS	carcinoid-endocrine_tumour	NS	150	10	0.066667	47	0.313333	-37	-0.24667	0.044269	Deletion
PLK4	ovary	NS	carcinoma	mixed_adenosquamous_carcinoma	115	9	0.078261	83	0.721739	-74	-0.64348	0.010145	Deletion
PLK4	skin	NS	carcinoma	NS	81	2	0.024691	20	0.246914	-18	-0.22222	0.03913	Deletion
PLK4	breast	NS	carcinoma	ductal_carcinoma	560	34	0.060714	155	0.276786	-121	-0.21607	0.042236	Deletion
PNCK	skin	NS	carcinoma	NS	81	2	0.024691	38	0.469136	-36	-0.44444	0.004348	Deletion
PNCK	pancreas	NS	carcinoid-endocrine_tumour	NS	150	6	0.04	63	0.42	-57	-0.38	0.01502	Deletion
PRKAA1	ovary	NS	carcinoma	mixed_adenosquamous_carcinoma	115	67	0.582609	18	0.156522	49	0.426087	0.025547	Amplification
PRKAA2	ovary	NS	carcinoma	mixed_adenosquamous_carcinoma	115	60	0.521739	18	0.156522	42	0.365217	0.034063	Amplification
PRKAA2	pancreas	NS	carcinoid-endocrine_tumour	NS	150	9	0.06	47	0.313333	-38	-0.25333	0.041107	Deletion
PRKACA	ovary	NS	carcinoma	mixed_adenosquamous_carcinoma	115	56	0.486957	22	0.191304	34	0.295652	0.045012	Amplification
PRKACB	pancreas	NS	carcinoid-endocrine_tumour	NS	150	9	0.06	48	0.32	-39	-0.26	0.038735	Deletion
PRKACB	breast	NS	carcinoma	ductal_carcinoma	560	29	0.051786	155	0.276786	-126	-0.225	0.042236	Deletion
PRKCA	autonomic_ganglia	NS	neuroblastoma	NS	744	224	0.301075	4	0.005376	220	0.295699	< 1.00E-6	Amplification
PRKCA	ovary	NS	carcinoma	mixed_adenosquamous_carcinoma	115	2	0.017391	111	0.965217	-109	-0.94783	0.002899	Deletion
PRKCB	breast	NS	carcinoma	ductal_carcinoma	560	151	0.269643	41	0.073214	110	0.196429	0.020855	Amplification
PRKCD	breast	NS	carcinoma	ductal_carcinoma	560	18	0.032143	237	0.423214	-219	-0.39107	0.013665	Deletion
PRKCD	pancreas	NS	carcinoid-endocrine_tumour	NS	150	12	0.08	50	0.333333	-38	-0.25333	0.041107	Deletion
PRKCE	ovary	NS	carcinoma	mixed_adenosquamous_carcinoma	115	63	0.547826	10	0.086957	53	0.46087	0.021898	Amplification
PRKCG	pancreas	NS	carcinoid-endocrine_tumour	NS	150	30	0.2	6	0.04	24	0.16	0.006636	Amplification
PRKCH	kidney	NS	Wilms_tumour	NS	207	3	0.014493	38	0.183575	-35	-0.16908	0.001739	Deletion
PRKCH	pancreas	NS	carcinoid-endocrine_tumour	NS	150	30	0.2	7	0.046667	23	0.153333	0.011281	Amplification
PRKCH	breast	NS	carcinoma	ductal_carcinoma	560	39	0.069643	196	0.35	-157	-0.28036	0.029814	Deletion
PRKCH	skin	NS	carcinoma	NS	81	4	0.049383	23	0.283951	-19	-0.23457	0.033333	Deletion
PRKCI	ovary	NS	carcinoma	mixed_adenosquamous_carcinoma	115	94	0.817391	11	0.095652	83	0.721739	< 1.00E-6	Amplification
PRKCI	lung	NS	carcinoma	squamous_cell_carcinoma	656	167	0.254573	0	0	167	0.254573	0.001622	Amplification
PRKCI	breast	NS	carcinoma	ductal_carcinoma	560	153	0.273214	63	0.1125	90	0.160714	0.031283	Amplification
PRKCQ	ovary	NS	carcinoma	mixed_adenosquamous_carcinoma	115	65	0.565217	19	0.165217	46	0.4	0.030414	Amplification
PRKCQ	skin	NS	carcinoma	NS	81	2	0.024691	18	0.222222	-16	-0.19753	0.044928	Deletion
PRKCZ	breast	NS	carcinoma	ductal_carcinoma	560	48	0.085714	175	0.3125	-127	-0.22679	0.042236	Deletion
PRKD1	skin	NS	carcinoma	NS	81	3	0.037037	23	0.283951	-20	-0.24691	0.028986	Deletion
PRKD1	ovary	NS	carcinoma	mixed_adenosquamous_carcinoma	115	59	0.513043	13	0.113043	46	0.4	0.030414	Amplification
PRKD2	pancreas	NS	carcinoid-endocrine_tumour	NS	150	29	0.193333	4	0.026667	25	0.166667	0.004645	Amplification
PRKD3	ovary	NS	carcinoma	mixed_adenosquamous_carcinoma	115	64	0.556522	15	0.130435	49	0.426087	0.025547	Amplification
PRKD3	pancreas	NS	carcinoid-endocrine_tumour	NS	150	11	0.073333	48	0.32	-37	-0.24667	0.044269	Deletion
PRKG2	skin	NS	carcinoma	NS	81	3	0.037037	22	0.271605	-19	-0.23457	0.033333	Deletion
PRKG2	ovary	NS	carcinoma	mixed_adenosquamous_carcinoma	115	24	0.208696	68	0.591304	-44	-0.38261	0.036232	Deletion
PRKX	skin	NS	carcinoma	NS	81	3	0.037037	38	0.469136	-35	-0.4321	0.007246	Deletion
PRKX	pancreas	NS	carcinoid-endocrine_tumour	NS	150	4	0.026667	66	0.44	-62	-0.41333	0.011858	Deletion
PRKX	breast	NS	carcinoma	ductal_carcinoma	560	226	0.403571	114	0.203571	112	0.2	0.017727	Amplification
PRKX	ovary	NS	carcinoma	mixed_adenosquamous_carcinoma	115	12	0.104348	70	0.608696	-58	-0.50435	0.02029	Deletion
PRKY	haematopoietic_and_lymphoid_tissue	NS	lymphoid_neoplasm	plasma_cell_myeloma	53	0	0	15	0.283019	-15	-0.28302	< 1.00E-6	Deletion
PRKY	pancreas	NS	carcinoid-endocrine_tumour	NS	150	1	0.006667	69	0.46	-68	-0.45333	0.004743	Deletion
PRKY	ovary	NS	carcinoma	mixed_adenosquamous_carcinoma	115	0	0	107	0.930435	-107	-0.93043	0.007246	Deletion
PRKY	ovary	NS	carcinoma	NS	52	0	0	16	0.307692	-16	-0.30769	0.047826	Deletion
PRPF4B	skin	NS	carcinoma	NS	81	30	0.37037	8	0.098765	22	0.271605	0.00365	Amplification
PRPF4B	pancreas	NS	carcinoid-endocrine_tumour	NS	150	11	0.073333	47	0.313333	-36	-0.24	0.049012	Deletion
PSKH1	breast	NS	carcinoma	ductal_carcinoma	560	30	0.053571	270	0.482143	-240	-0.42857	0.004969	Deletion
PSKH1	pancreas	NS	carcinoid-endocrine_tumour	NS	150	5	0.033333	69	0.46	-64	-0.42667	0.011067	Deletion
PSKH1	ovary	NS	carcinoma	mixed_adenosquamous_carcinoma	115	15	0.130435	80	0.695652	-65	-0.56522	0.013043	Deletion
PSKH2	bone	NS	Ewings_sarcoma-peripheral_primitive_neuroectodermal_tumour	NS	279	48	0.172043	4	0.014337	44	0.157706	0.001825	Amplification
PSKH2	breast	NS	carcinoma	ductal_carcinoma	560	262	0.467857	29	0.051786	233	0.416071	0.003128	Amplification
PSKH2	ovary	NS	carcinoma	mixed_adenosquamous_carcinoma	115	51	0.443478	11	0.095652	40	0.347826	0.036496	Amplification
PTK2	bone	NS	Ewings_sarcoma-peripheral_primitive_neuroectodermal_tumour	NS	279	48	0.172043	5	0.017921	43	0.154122	0.002737	Amplification
PTK2	breast	NS	carcinoma	ductal_carcinoma	560	263	0.469643	46	0.082143	217	0.3875	0.004171	Amplification
PTK2	skin	NS	carcinoma	NS	81	23	0.283951	7	0.08642	16	0.197531	0.013382	Amplification
PTK2	ovary	NS	carcinoma	mixed_adenosquamous_carcinoma	115	79	0.686957	25	0.217391	54	0.469565	0.021898	Amplification
PTK2B	breast	NS	carcinoma	ductal_carcinoma	560	48	0.085714	259	0.4625	-211	-0.37679	0.014907	Deletion
PTK6	breast	NS	carcinoma	ductal_carcinoma	560	185	0.330357	44	0.078571	141	0.251786	0.012513	Amplification
PTK6	ovary	NS	carcinoma	mixed_adenosquamous_carcinoma	115	65	0.565217	28	0.243478	37	0.321739	0.043796	Amplification
PTK7	pancreas	NS	carcinoid-endocrine_tumour	NS	150	10	0.066667	55	0.366667	-45	-0.3	0.026087	Deletion
PXK	breast	NS	carcinoma	ductal_carcinoma	560	21	0.0375	235	0.419643	-214	-0.38214	0.014907	Deletion
RIOK1	skin	NS	carcinoma	NS	81	32	0.395062	7	0.08642	25	0.308642	0.001217	Amplification
RIOK1	pancreas	NS	carcinoid-endocrine_tumour	NS	150	11	0.073333	48	0.32	-37	-0.24667	0.044269	Deletion
RIOK2	pancreas	NS	carcinoid-endocrine_tumour	NS	150	31	0.206667	8	0.053333	23	0.153333	0.011281	Amplification
RIOK2	breast	NS	carcinoma	ductal_carcinoma	560	48	0.085714	196	0.35	-148	-0.26429	0.032298	Deletion
RIPK1	skin	NS	carcinoma	NS	81	31	0.382716	9	0.111111	22	0.271605	0.00365	Amplification
RIPK1	pancreas	NS	carcinoid-endocrine_tumour	NS	150	9	0.06	47	0.313333	-38	-0.25333	0.041107	Deletion
RIPK2	bone	NS	Ewings_sarcoma-peripheral_primitive_neuroectodermal_tumour	NS	279	49	0.175627	4	0.014337	45	0.16129	0.001825	Amplification
RIPK2	breast	NS	carcinoma	ductal_carcinoma	560	269	0.480357	29	0.051786	240	0.428571	0.003128	Amplification
RIPK2	skin	NS	carcinoma	NS	81	21	0.259259	7	0.08642	14	0.17284	0.018248	Amplification
RIPK2	ovary	NS	carcinoma	mixed_adenosquamous_carcinoma	115	68	0.591304	30	0.26087	38	0.330435	0.041363	Amplification
RIPK3	pancreas	NS	carcinoid-endocrine_tumour	NS	150	28	0.186667	3	0.02	25	0.166667	0.004645	Amplification
RIPK3	skin	NS	carcinoma	NS	81	4	0.049383	21	0.259259	-17	-0.20988	0.042029	Deletion
RNASEL	breast	NS	carcinoma	ductal_carcinoma	560	247	0.441071	30	0.053571	217	0.3875	0.004171	Amplification
RNASEL	skin	NS	carcinoma	NS	81	23	0.283951	5	0.061728	18	0.222222	0.008516	Amplification
RNASEL	kidney	NS	Wilms_tumour	NS	207	48	0.231884	10	0.048309	38	0.183575	0.011679	Amplification
RNASEL	ovary	NS	carcinoma	mixed_adenosquamous_carcinoma	115	65	0.565217	19	0.165217	46	0.4	0.030414	Amplification
ROCK2	ovary	NS	carcinoma	mixed_adenosquamous_carcinoma	115	58	0.504348	19	0.165217	39	0.33913	0.037713	Amplification
ROCK2	pancreas	NS	carcinoid-endocrine_tumour	NS	150	12	0.08	48	0.32	-36	-0.24	0.049012	Deletion
ROR1	ovary	NS	carcinoma	mixed_adenosquamous_carcinoma	115	59	0.513043	18	0.156522	41	0.356522	0.03528	Amplification
ROR1	pancreas	NS	carcinoid-endocrine_tumour	NS	150	9	0.06	45	0.3	-36	-0.24	0.049012	Deletion
ROR2	ovary	NS	carcinoma	mixed_adenosquamous_carcinoma	115	17	0.147826	56	0.486957	-39	-0.33913	0.04058	Deletion
ROS1	skin	NS	carcinoma	NS	81	2	0.024691	43	0.530864	-41	-0.50617	0.001449	Deletion
ROS1	pancreas	NS	carcinoid-endocrine_tumour	NS	150	8	0.053333	48	0.32	-40	-0.26667	0.035573	Deletion
RPS6KA1	breast	NS	carcinoma	ductal_carcinoma	560	23	0.041071	205	0.366071	-182	-0.325	0.021118	Deletion
RPS6KA2	skin	NS	carcinoma	NS	81	1	0.012346	47	0.580247	-46	-0.5679	< 1.00E-6	Deletion
RPS6KA2	breast	NS	carcinoma	ductal_carcinoma	560	45	0.080357	204	0.364286	-159	-0.28393	0.029814	Deletion
RPS6KA2	ovary	NS	carcinoma	mixed_adenosquamous_carcinoma	115	25	0.217391	62	0.53913	-37	-0.32174	0.042029	Deletion
RPS6KA3	skin	NS	carcinoma	NS	81	3	0.037037	40	0.493827	-37	-0.45679	0.002899	Deletion
RPS6KA3	pancreas	NS	carcinoid-endocrine_tumour	NS	150	4	0.026667	72	0.48	-68	-0.45333	0.004743	Deletion
RPS6KA3	breast	NS	carcinoma	ductal_carcinoma	560	234	0.417857	114	0.203571	120	0.214286	0.017727	Amplification
RPS6KA3	ovary	NS	carcinoma	mixed_adenosquamous_carcinoma	115	15	0.130435	76	0.66087	-61	-0.53043	0.018841	Deletion
RPS6KA4	skin	NS	carcinoma	NS	81	6	0.074074	30	0.37037	-24	-0.2963	0.017391	Deletion
RPS6KA4	pancreas	NS	carcinoid-endocrine_tumour	NS	150	8	0.053333	63	0.42	-55	-0.36667	0.017391	Deletion
RPS6KA5	pancreas	NS	carcinoid-endocrine_tumour	NS	150	30	0.2	5	0.033333	25	0.166667	0.004645	Amplification
RPS6KA5	breast	NS	carcinoma	ductal_carcinoma	560	39	0.069643	212	0.378571	-173	-0.30893	0.023602	Deletion
RPS6KA5	skin	NS	carcinoma	NS	81	5	0.061728	22	0.271605	-17	-0.20988	0.042029	Deletion
RPS6KA6	pancreas	NS	carcinoid-endocrine_tumour	NS	150	3	0.02	76	0.506667	-73	-0.48667	0.001581	Deletion
RPS6KA6	skin	NS	carcinoma	NS	81	1	0.012346	36	0.444444	-35	-0.4321	0.007246	Deletion
RPS6KA6	breast	NS	carcinoma	ductal_carcinoma	560	229	0.408929	98	0.175	131	0.233929	0.012513	Amplification
RPS6KA6	ovary	NS	carcinoma	mixed_adenosquamous_carcinoma	115	22	0.191304	66	0.573913	-44	-0.38261	0.036232	Deletion
RPS6KB1	ovary	NS	carcinoma	mixed_adenosquamous_carcinoma	115	2	0.017391	112	0.973913	-110	-0.95652	0.001449	Deletion
RPS6KB1	autonomic_ganglia	NS	neuroblastoma	NS	744	220	0.295699	6	0.008065	214	0.287634	0.023723	Amplification
RPS6KB2	pancreas	NS	carcinoid-endocrine_tumour	NS	150	6	0.04	66	0.44	-60	-0.4	0.014229	Deletion
RPS6KC1	breast	NS	carcinoma	ductal_carcinoma	560	258	0.460714	42	0.075	216	0.385714	0.004171	Amplification
RPS6KC1	skin	NS	carcinoma	NS	81	22	0.271605	6	0.074074	16	0.197531	0.013382	Amplification
RPS6KC1	kidney	NS	Wilms_tumour	NS	207	47	0.227053	14	0.067633	33	0.15942	0.015328	Amplification
RPS6KC1	pancreas	NS	carcinoid-endocrine_tumour	NS	150	10	0.066667	47	0.313333	-37	-0.24667	0.044269	Deletion
RPS6KL1	kidney	NS	Wilms_tumour	NS	207	4	0.019324	37	0.178744	-33	-0.15942	0.004348	Deletion
RPS6KL1	breast	NS	carcinoma	ductal_carcinoma	560	27	0.048214	217	0.3875	-190	-0.33929	0.017391	Deletion
RPS6KL1	skin	NS	carcinoma	NS	81	5	0.061728	21	0.259259	-16	-0.19753	0.044928	Deletion
SBK1	breast	NS	carcinoma	ductal_carcinoma	560	151	0.269643	37	0.066071	114	0.203571	0.017727	Amplification
SCYL1	pancreas	NS	carcinoid-endocrine_tumour	NS	150	7	0.046667	62	0.413333	-55	-0.36667	0.017391	Deletion
SCYL1	skin	NS	carcinoma	NS	81	6	0.074074	26	0.320988	-20	-0.24691	0.028986	Deletion
SCYL2	kidney	NS	Wilms_tumour	NS	207	49	0.236715	9	0.043478	40	0.193237	0.010219	Amplification
SCYL3	breast	NS	carcinoma	ductal_carcinoma	560	238	0.425	23	0.041071	215	0.383929	0.004171	Amplification
SCYL3	skin	NS	carcinoma	NS	81	22	0.271605	4	0.049383	18	0.222222	0.008516	Amplification
SCYL3	kidney	NS	Wilms_tumour	NS	207	48	0.231884	9	0.043478	39	0.188406	0.010949	Amplification
SCYL3	ovary	NS	carcinoma	mixed_adenosquamous_carcinoma	115	70	0.608696	11	0.095652	59	0.513043	0.017032	Amplification
SGK1	skin	NS	carcinoma	NS	81	3	0.037037	44	0.54321	-41	-0.50617	0.001449	Deletion
SGK1	pancreas	NS	carcinoid-endocrine_tumour	NS	150	8	0.053333	49	0.326667	-41	-0.27333	0.033202	Deletion
SGK1	ovary	NS	carcinoma	mixed_adenosquamous_carcinoma	115	30	0.26087	63	0.547826	-33	-0.28696	0.049275	Deletion
SGK2	pancreas	NS	carcinoid-endocrine_tumour	NS	150	28	0.186667	4	0.026667	24	0.16	0.006636	Amplification
SGK2	ovary	NS	carcinoma	mixed_adenosquamous_carcinoma	115	67	0.582609	24	0.208696	43	0.373913	0.034063	Amplification
SGK3	bone	NS	Ewings_sarcoma-peripheral_primitive_neuroectodermal_tumour	NS	279	48	0.172043	3	0.010753	45	0.16129	0.001825	Amplification
SGK3	breast	NS	carcinoma	ductal_carcinoma	560	229	0.408929	34	0.060714	195	0.348214	0.006257	Amplification
SGK3	pancreas	NS	carcinoid-endocrine_tumour	NS	150	11	0.073333	54	0.36	-43	-0.28667	0.029249	Deletion
SGK3	ovary	NS	carcinoma	mixed_adenosquamous_carcinoma	115	63	0.547826	31	0.269565	32	0.278261	0.048662	Amplification
SIK2	autonomic_ganglia	NS	neuroblastoma	NS	744	13	0.017473	140	0.188172	-127	-0.1707	< 1.00E-6	Deletion
SIK2	breast	NS	carcinoma	ductal_carcinoma	560	34	0.060714	259	0.4625	-225	-0.40179	0.008696	Deletion
SIK2	skin	NS	carcinoma	NS	81	4	0.049383	38	0.469136	-34	-0.41975	0.014493	Deletion
SIK2	pancreas	NS	carcinoid-endocrine_tumour	NS	150	7	0.046667	66	0.44	-59	-0.39333	0.01502	Deletion
SIK3	autonomic_ganglia	NS	neuroblastoma	NS	744	16	0.021505	135	0.181452	-119	-0.15995	< 1.00E-6	Deletion
SIK3	skin	NS	carcinoma	NS	81	3	0.037037	39	0.481481	-36	-0.44444	0.004348	Deletion
SIK3	breast	NS	carcinoma	ductal_carcinoma	560	28	0.05	266	0.475	-238	-0.425	0.007453	Deletion
SIK3	pancreas	NS	carcinoid-endocrine_tumour	NS	150	7	0.046667	66	0.44	-59	-0.39333	0.01502	Deletion
SLK	skin	NS	carcinoma	NS	81	0	0	25	0.308642	-25	-0.30864	0.017391	Deletion
SLK	breast	NS	carcinoma	ductal_carcinoma	560	33	0.058929	175	0.3125	-142	-0.25357	0.034783	Deletion
SMG1	pancreas	NS	carcinoid-endocrine_tumour	NS	150	4	0.026667	65	0.433333	-61	-0.40667	0.012648	Deletion
SMG1	breast	NS	carcinoma	ductal_carcinoma	560	170	0.303571	53	0.094643	117	0.208929	0.017727	Amplification
SNRK	breast	NS	carcinoma	ductal_carcinoma	560	30	0.053571	220	0.392857	-190	-0.33929	0.017391	Deletion
SPEG	pancreas	NS	carcinoid-endocrine_tumour	NS	150	9	0.06	55	0.366667	-46	-0.30667	0.025296	Deletion
SPEG	breast	NS	carcinoma	ductal_carcinoma	560	41	0.073214	151	0.269643	-110	-0.19643	0.045963	Deletion
SRC	ovary	NS	carcinoma	mixed_adenosquamous_carcinoma	115	63	0.547826	26	0.226087	37	0.321739	0.043796	Amplification
SRMS	breast	NS	carcinoma	ductal_carcinoma	560	185	0.330357	44	0.078571	141	0.251786	0.012513	Amplification
SRMS	ovary	NS	carcinoma	mixed_adenosquamous_carcinoma	115	68	0.591304	27	0.234783	41	0.356522	0.03528	Amplification
SRPK1	skin	NS	carcinoma	NS	81	23	0.283951	7	0.08642	16	0.197531	0.013382	Amplification
SRPK2	skin	NS	carcinoma	NS	81	32	0.395062	13	0.160494	19	0.234568	0.006083	Amplification
SRPK2	ovary	NS	carcinoma	mixed_adenosquamous_carcinoma	115	67	0.582609	15	0.130435	52	0.452174	0.023114	Amplification
SRPK3	skin	NS	carcinoma	NS	81	2	0.024691	38	0.469136	-36	-0.44444	0.004348	Deletion
SRPK3	pancreas	NS	carcinoid-endocrine_tumour	NS	150	6	0.04	63	0.42	-57	-0.38	0.01502	Deletion
SRPK3	breast	NS	carcinoma	ductal_carcinoma	560	186	0.332143	100	0.178571	86	0.153571	0.040667	Amplification
SRPK3	ovary	NS	carcinoma	mixed_adenosquamous_carcinoma	115	17	0.147826	50	0.434783	-33	-0.28696	0.049275	Deletion
STK10	pancreas	NS	carcinoid-endocrine_tumour	NS	150	34	0.226667	8	0.053333	26	0.173333	0.002654	Amplification
STK10	skin	NS	carcinoma	NS	81	7	0.08642	23	0.283951	-16	-0.19753	0.044928	Deletion
STK11	pancreas	NS	carcinoid-endocrine_tumour	NS	150	31	0.206667	7	0.046667	24	0.16	0.006636	Amplification
STK11	ovary	NS	carcinoma	mixed_adenosquamous_carcinoma	115	15	0.130435	83	0.721739	-68	-0.5913	0.011594	Deletion
STK11	breast	NS	carcinoma	ductal_carcinoma	560	56	0.1	183	0.326786	-127	-0.22679	0.042236	Deletion
STK16	pancreas	NS	carcinoid-endocrine_tumour	NS	150	8	0.053333	57	0.38	-49	-0.32667	0.023715	Deletion
STK16	breast	NS	carcinoma	ductal_carcinoma	560	41	0.073214	151	0.269643	-110	-0.19643	0.045963	Deletion
STK17A	pancreas	NS	carcinoid-endocrine_tumour	NS	150	34	0.226667	4	0.026667	30	0.2	0.001327	Amplification
STK17A	ovary	NS	carcinoma	mixed_adenosquamous_carcinoma	115	59	0.513043	16	0.13913	43	0.373913	0.034063	Amplification
STK17B	pancreas	NS	carcinoid-endocrine_tumour	NS	150	11	0.073333	47	0.313333	-36	-0.24	0.049012	Deletion
STK19	skin	NS	carcinoma	NS	81	25	0.308642	9	0.111111	16	0.197531	0.013382	Amplification
STK19	pancreas	NS	carcinoid-endocrine_tumour	NS	150	9	0.06	51	0.34	-42	-0.28	0.032411	Deletion
STK24	breast	NS	carcinoma	ductal_carcinoma	560	57	0.101786	208	0.371429	-151	-0.26964	0.031056	Deletion
STK24	ovary	NS	carcinoma	mixed_adenosquamous_carcinoma	115	29	0.252174	75	0.652174	-46	-0.4	0.036232	Deletion
STK25	breast	NS	carcinoma	ductal_carcinoma	560	38	0.067857	167	0.298214	-129	-0.23036	0.040994	Deletion
STK3	breast	NS	carcinoma	ductal_carcinoma	560	291	0.519643	22	0.039286	269	0.480357	0.001043	Amplification
STK3	bone	NS	Ewings_sarcoma-peripheral_primitive_neuroectodermal_tumour	NS	279	48	0.172043	3	0.010753	45	0.16129	0.001825	Amplification
STK3	skin	NS	carcinoma	NS	81	22	0.271605	8	0.098765	14	0.17284	0.018248	Amplification
STK3	ovary	NS	carcinoma	mixed_adenosquamous_carcinoma	115	71	0.617391	27	0.234783	44	0.382609	0.032847	Amplification
STK31	skin	NS	carcinoma	NS	81	22	0.271605	8	0.098765	14	0.17284	0.018248	Amplification
STK32A	pancreas	NS	carcinoid-endocrine_tumour	NS	150	32	0.213333	7	0.046667	25	0.166667	0.004645	Amplification
STK32A	skin	NS	carcinoma	NS	81	5	0.061728	24	0.296296	-19	-0.23457	0.033333	Deletion
STK32B	breast	NS	carcinoma	ductal_carcinoma	560	34	0.060714	173	0.308929	-139	-0.24821	0.037267	Deletion
STK32C	skin	NS	carcinoma	NS	81	0	0	28	0.345679	-28	-0.34568	0.015942	Deletion
STK33	pancreas	NS	carcinoid-endocrine_tumour	NS	150	5	0.033333	65	0.433333	-60	-0.4	0.014229	Deletion
STK33	ovary	NS	carcinoma	mixed_adenosquamous_carcinoma	115	17	0.147826	79	0.686957	-62	-0.53913	0.017391	Deletion
STK33	skin	NS	carcinoma	NS	81	5	0.061728	21	0.259259	-16	-0.19753	0.044928	Deletion
STK35	pancreas	NS	carcinoid-endocrine_tumour	NS	150	30	0.2	6	0.04	24	0.16	0.006636	Amplification
STK35	ovary	NS	carcinoma	mixed_adenosquamous_carcinoma	115	67	0.582609	17	0.147826	50	0.434783	0.023114	Amplification
STK36	pancreas	NS	carcinoid-endocrine_tumour	NS	150	7	0.046667	58	0.386667	-51	-0.34	0.022925	Deletion
STK36	breast	NS	carcinoma	ductal_carcinoma	560	40	0.071429	153	0.273214	-113	-0.20179	0.045963	Deletion
STK38	skin	NS	carcinoma	NS	81	23	0.283951	10	0.123457	13	0.160494	0.018248	Amplification
STK38	pancreas	NS	carcinoid-endocrine_tumour	NS	150	10	0.066667	53	0.353333	-43	-0.28667	0.029249	Deletion
STK38L	kidney	NS	Wilms_tumour	NS	207	48	0.231884	2	0.009662	46	0.222222	< 1.00E-6	Amplification
STK38L	ovary	NS	carcinoma	mixed_adenosquamous_carcinoma	115	67	0.582609	11	0.095652	56	0.486957	0.019465	Amplification
STK39	ovary	NS	carcinoma	mixed_adenosquamous_carcinoma	115	59	0.513043	22	0.191304	37	0.321739	0.043796	Amplification
STK4	ovary	NS	carcinoma	mixed_adenosquamous_carcinoma	115	66	0.573913	24	0.208696	42	0.365217	0.034063	Amplification
STK40	pancreas	NS	carcinoid-endocrine_tumour	NS	150	7	0.046667	50	0.333333	-43	-0.28667	0.029249	Deletion
STRADA	ovary	NS	carcinoma	mixed_adenosquamous_carcinoma	115	3	0.026087	111	0.965217	-108	-0.93913	0.002899	Deletion
STRADA	autonomic_ganglia	NS	neuroblastoma	NS	744	222	0.298387	4	0.005376	218	0.293011	0.00365	Amplification
STRADB	breast	NS	carcinoma	ductal_carcinoma	560	42	0.075	150	0.267857	-108	-0.19286	0.045963	Deletion
STYK1	kidney	NS	Wilms_tumour	NS	207	49	0.236715	6	0.028986	43	0.207729	0.00438	Amplification
STYK1	ovary	NS	carcinoma	mixed_adenosquamous_carcinoma	115	70	0.608696	16	0.13913	54	0.469565	0.021898	Amplification
TAF1	pancreas	NS	carcinoid-endocrine_tumour	NS	150	4	0.026667	77	0.513333	-73	-0.48667	0.001581	Deletion
TAF1	skin	NS	carcinoma	NS	81	3	0.037037	38	0.469136	-35	-0.4321	0.007246	Deletion
TAF1	breast	NS	carcinoma	ductal_carcinoma	560	209	0.373214	88	0.157143	121	0.216071	0.017727	Amplification
TAF1	ovary	NS	carcinoma	mixed_adenosquamous_carcinoma	115	21	0.182609	69	0.6	-48	-0.41739	0.031884	Deletion
TAOK1	ovary	NS	carcinoma	mixed_adenosquamous_carcinoma	115	4	0.034783	110	0.956522	-106	-0.92174	0.007246	Deletion
TAOK2	breast	NS	carcinoma	ductal_carcinoma	560	148	0.264286	36	0.064286	112	0.2	0.017727	Amplification
TAOK3	kidney	NS	Wilms_tumour	NS	207	48	0.231884	13	0.062802	35	0.169082	0.011679	Amplification
TBCK	ovary	NS	carcinoma	mixed_adenosquamous_carcinoma	115	12	0.104348	81	0.704348	-69	-0.6	0.011594	Deletion
TBCK	skin	NS	carcinoma	NS	81	1	0.012346	24	0.296296	-23	-0.28395	0.018841	Deletion
TBCK	breast	NS	carcinoma	ductal_carcinoma	560	32	0.057143	149	0.266071	-117	-0.20893	0.043478	Deletion
TBK1	kidney	NS	Wilms_tumour	NS	207	50	0.241546	6	0.028986	44	0.21256	0.00365	Amplification
TEK	skin	NS	carcinoma	NS	81	3	0.037037	23	0.283951	-20	-0.24691	0.028986	Deletion
TESK2	pancreas	NS	carcinoid-endocrine_tumour	NS	150	8	0.053333	47	0.313333	-39	-0.26	0.038735	Deletion
TEX14	ovary	NS	carcinoma	mixed_adenosquamous_carcinoma	115	3	0.026087	111	0.965217	-108	-0.93913	0.002899	Deletion
TEX14	autonomic_ganglia	NS	neuroblastoma	NS	744	220	0.295699	6	0.008065	214	0.287634	0.023723	Amplification
TGFBR2	breast	NS	carcinoma	ductal_carcinoma	560	49	0.0875	198	0.353571	-149	-0.26607	0.032298	Deletion
TIE1	ovary	NS	carcinoma	mixed_adenosquamous_carcinoma	115	58	0.504348	25	0.217391	33	0.286957	0.045012	Amplification
TLK1	ovary	NS	carcinoma	mixed_adenosquamous_carcinoma	115	57	0.495652	20	0.173913	37	0.321739	0.043796	Amplification
TLK2	ovary	NS	carcinoma	mixed_adenosquamous_carcinoma	115	3	0.026087	111	0.965217	-108	-0.93913	0.002899	Deletion
TLK2	autonomic_ganglia	NS	neuroblastoma	NS	744	222	0.298387	4	0.005376	218	0.293011	0.00365	Amplification
TNIK	ovary	NS	carcinoma	mixed_adenosquamous_carcinoma	115	93	0.808696	8	0.069565	85	0.73913	< 1.00E-6	Amplification
TNIK	lung	NS	carcinoma	squamous_cell_carcinoma	656	169	0.257622	0	0	169	0.257622	0.000811	Amplification
TNIK	breast	NS	carcinoma	ductal_carcinoma	560	152	0.271429	64	0.114286	88	0.157143	0.038582	Amplification
TNK1	ovary	NS	carcinoma	mixed_adenosquamous_carcinoma	115	3	0.026087	111	0.965217	-108	-0.93913	0.002899	Deletion
TNK1	breast	NS	carcinoma	ductal_carcinoma	560	12	0.021429	227	0.405357	-215	-0.38393	0.014907	Deletion
TNK1	skin	NS	carcinoma	NS	81	4	0.049383	23	0.283951	-19	-0.23457	0.033333	Deletion
TNK2	lung	NS	carcinoma	squamous_cell_carcinoma	656	123	0.1875	0	0	123	0.1875	0.003244	Amplification
TNK2	ovary	NS	carcinoma	mixed_adenosquamous_carcinoma	115	77	0.669565	27	0.234783	50	0.434783	0.023114	Amplification
TNNI3K	pancreas	NS	carcinoid-endocrine_tumour	NS	150	7	0.046667	51	0.34	-44	-0.29333	0.029249	Deletion
TP53RK	pancreas	NS	carcinoid-endocrine_tumour	NS	150	27	0.18	4	0.026667	23	0.153333	0.011281	Amplification
TP53RK	ovary	NS	carcinoma	mixed_adenosquamous_carcinoma	115	73	0.634783	20	0.173913	53	0.46087	0.021898	Amplification
TRIB1	breast	NS	carcinoma	ductal_carcinoma	560	297	0.530357	22	0.039286	275	0.491071	0.001043	Amplification
TRIB1	bone	NS	Ewings_sarcoma-peripheral_primitive_neuroectodermal_tumour	NS	279	50	0.179211	5	0.017921	45	0.16129	0.001825	Amplification
TRIB1	pancreas	NS	carcinoma	ductal_carcinoma	1236	257	0.207929	41	0.033172	216	0.174757	0.002654	Amplification
TRIB1	ovary	NS	carcinoma	mixed_adenosquamous_carcinoma	115	89	0.773913	19	0.165217	70	0.608696	0.004866	Amplification
TRIB1	skin	NS	carcinoma	NS	81	25	0.308642	6	0.074074	19	0.234568	0.006083	Amplification
TRIB1	breast	NS	carcinoma	NS	1267	206	0.162589	0	0	206	0.162589	0.028154	Amplification
TRIB2	ovary	NS	carcinoma	mixed_adenosquamous_carcinoma	115	60	0.521739	16	0.13913	44	0.382609	0.032847	Amplification
TRIB3	pancreas	NS	carcinoid-endocrine_tumour	NS	150	31	0.206667	4	0.026667	27	0.18	0.001327	Amplification
TRIB3	ovary	NS	carcinoma	mixed_adenosquamous_carcinoma	115	71	0.617391	14	0.121739	57	0.495652	0.018248	Amplification
TRIM24	skin	NS	carcinoma	NS	81	34	0.419753	11	0.135802	23	0.283951	0.00365	Amplification
TRIM24	ovary	NS	carcinoma	mixed_adenosquamous_carcinoma	115	70	0.608696	12	0.104348	58	0.504348	0.017032	Amplification
TRIM28	ovary	NS	carcinoma	mixed_adenosquamous_carcinoma	115	23	0.2	64	0.556522	-41	-0.35652	0.04058	Deletion
TRIM66	pancreas	NS	carcinoid-endocrine_tumour	NS	150	6	0.04	64	0.426667	-58	-0.38667	0.01502	Deletion
TRIM66	ovary	NS	carcinoma	mixed_adenosquamous_carcinoma	115	19	0.165217	79	0.686957	-60	-0.52174	0.02029	Deletion
TRIM66	skin	NS	carcinoma	NS	81	5	0.061728	22	0.271605	-17	-0.20988	0.042029	Deletion
TRIO	pancreas	NS	carcinoid-endocrine_tumour	NS	150	35	0.233333	5	0.033333	30	0.2	0.001327	Amplification
TRIO	ovary	NS	carcinoma	mixed_adenosquamous_carcinoma	115	72	0.626087	12	0.104348	60	0.521739	0.013382	Amplification
TRPM7	breast	NS	carcinoma	ductal_carcinoma	560	28	0.05	200	0.357143	-172	-0.30714	0.024845	Deletion
TRRAP	skin	NS	carcinoma	NS	81	28	0.345679	12	0.148148	16	0.197531	0.013382	Amplification
TSSK1B	breast	NS	carcinoma	ductal_carcinoma	560	51	0.091071	188	0.335714	-137	-0.24464	0.037267	Deletion
TSSK3	pancreas	NS	carcinoid-endocrine_tumour	NS	150	8	0.053333	55	0.366667	-47	-0.31333	0.024506	Deletion
TSSK3	breast	NS	carcinoma	ductal_carcinoma	560	36	0.064286	151	0.269643	-115	-0.20536	0.04472	Deletion
TSSK4	skin	NS	carcinoma	NS	81	4	0.049383	20	0.246914	-16	-0.19753	0.044928	Deletion
TSSK6	ovary	NS	carcinoma	mixed_adenosquamous_carcinoma	115	55	0.478261	22	0.191304	33	0.286957	0.045012	Amplification
TTBK1	pancreas	NS	carcinoid-endocrine_tumour	NS	150	10	0.066667	50	0.333333	-40	-0.26667	0.035573	Deletion
TTBK2	skin	NS	carcinoma	NS	81	8	0.098765	31	0.382716	-23	-0.28395	0.018841	Deletion
TTBK2	breast	NS	carcinoma	ductal_carcinoma	560	23	0.041071	204	0.364286	-181	-0.32321	0.021118	Deletion
TTBK2	pancreas	NS	carcinoid-endocrine_tumour	NS	150	10	0.066667	60	0.4	-50	-0.33333	0.023715	Deletion
TTBK2	ovary	NS	carcinoma	mixed_adenosquamous_carcinoma	115	17	0.147826	70	0.608696	-53	-0.46087	0.024638	Deletion
TTK	skin	NS	carcinoma	NS	81	2	0.024691	35	0.432099	-33	-0.40741	0.014493	Deletion
TTK	pancreas	NS	carcinoid-endocrine_tumour	NS	150	9	0.06	48	0.32	-39	-0.26	0.038735	Deletion
TTN	pancreas	NS	carcinoid-endocrine_tumour	NS	150	10	0.066667	48	0.32	-38	-0.25333	0.041107	Deletion
TYRO3	skin	NS	carcinoma	NS	81	7	0.08642	32	0.395062	-25	-0.30864	0.017391	Deletion
TYRO3	breast	NS	carcinoma	ductal_carcinoma	560	19	0.033929	191	0.341071	-172	-0.30714	0.024845	Deletion
TYRO3	ovary	NS	carcinoma	mixed_adenosquamous_carcinoma	115	17	0.147826	61	0.530435	-44	-0.38261	0.036232	Deletion
UHMK1	skin	NS	carcinoma	NS	81	25	0.308642	5	0.061728	20	0.246914	0.006083	Amplification
UHMK1	breast	NS	carcinoma	ductal_carcinoma	560	224	0.4	20	0.035714	204	0.364286	0.006257	Amplification
UHMK1	kidney	NS	Wilms_tumour	NS	207	47	0.227053	7	0.033816	40	0.193237	0.010219	Amplification
UHMK1	pancreas	NS	carcinoma	ductal_carcinoma	1236	224	0.18123	31	0.025081	193	0.156149	0.011281	Amplification
UHMK1	ovary	NS	carcinoma	mixed_adenosquamous_carcinoma	115	73	0.634783	11	0.095652	62	0.53913	0.012165	Amplification
ULK2	ovary	NS	carcinoma	mixed_adenosquamous_carcinoma	115	4	0.034783	110	0.956522	-106	-0.92174	0.007246	Deletion
ULK3	breast	NS	carcinoma	ductal_carcinoma	560	43	0.076786	157	0.280357	-114	-0.20357	0.04472	Deletion
ULK4	breast	NS	carcinoma	ductal_carcinoma	560	28	0.05	221	0.394643	-193	-0.34464	0.017391	Deletion
VRK1	pancreas	NS	carcinoid-endocrine_tumour	NS	150	27	0.18	4	0.026667	23	0.153333	0.011281	Amplification
VRK1	breast	NS	carcinoma	ductal_carcinoma	560	43	0.076786	202	0.360714	-159	-0.28393	0.029814	Deletion
VRK1	skin	NS	carcinoma	NS	81	4	0.049383	23	0.283951	-19	-0.23457	0.033333	Deletion
VRK2	ovary	NS	carcinoma	mixed_adenosquamous_carcinoma	115	66	0.573913	6	0.052174	60	0.521739	0.013382	Amplification
VRK3	pancreas	NS	carcinoid-endocrine_tumour	NS	150	29	0.193333	6	0.04	23	0.153333	0.011281	Amplification
WEE1	pancreas	NS	carcinoid-endocrine_tumour	NS	150	7	0.046667	64	0.426667	-57	-0.38	0.01502	Deletion
WEE1	ovary	NS	carcinoma	mixed_adenosquamous_carcinoma	115	21	0.182609	76	0.66087	-55	-0.47826	0.024638	Deletion
WEE1	skin	NS	carcinoma	NS	81	5	0.061728	21	0.259259	-16	-0.19753	0.044928	Deletion
WEE1	breast	NS	carcinoma	ductal_carcinoma	560	43	0.076786	151	0.269643	-108	-0.19286	0.045963	Deletion
WEE2	skin	NS	carcinoma	NS	81	31	0.382716	8	0.098765	23	0.283951	0.00365	Amplification
WNK1	kidney	NS	Wilms_tumour	NS	207	50	0.241546	7	0.033816	43	0.207729	0.00438	Amplification
WNK1	ovary	NS	carcinoma	mixed_adenosquamous_carcinoma	115	65	0.565217	18	0.156522	47	0.408696	0.029197	Amplification
WNK2	ovary	NS	carcinoma	mixed_adenosquamous_carcinoma	115	21	0.182609	56	0.486957	-35	-0.30435	0.047826	Deletion
WNK3	pancreas	NS	carcinoid-endocrine_tumour	NS	150	4	0.026667	73	0.486667	-69	-0.46	0.003953	Deletion
WNK3	skin	NS	carcinoma	NS	81	3	0.037037	35	0.432099	-32	-0.39506	0.014493	Deletion
WNK3	ovary	NS	carcinoma	mixed_adenosquamous_carcinoma	115	12	0.104348	65	0.565217	-53	-0.46087	0.024638	Deletion
WNK4	ovary	NS	carcinoma	mixed_adenosquamous_carcinoma	115	3	0.026087	111	0.965217	-108	-0.93913	0.002899	Deletion
WNK4	breast	NS	carcinoma	ductal_carcinoma	560	55	0.098214	190	0.339286	-135	-0.24107	0.037267	Deletion
ZAP70	ovary	NS	carcinoma	mixed_adenosquamous_carcinoma	115	57	0.495652	18	0.156522	39	0.33913	0.037713	Amplification
ZAP70	pancreas	NS	carcinoid-endocrine_tumour	NS	150	11	0.073333	47	0.313333	-36	-0.24	0.049012	Deletion

## Sheet: Oncogene_TSG
Gene	Tumour Type	Role in Cancer	Mutation Types		Abbreviation	Full name
AKT2	ovarian, pancreatic	oncogene	A		A	Amplification
AKT3	GBM	oncogene	A		GBM	Glioblastoma
CCNE1	serous ovarian	oncogene	A		NSCLC	Non-small cell lung cancer
EGFR	glioma, NSCLC	oncogene	A, O, Mis		O	Other
FLT4	soft tissue sarcoma	oncogene	A		Mis	Missense
GRM3	melanoma	oncogene	Mis, A		N	Nonsense
JUN	sarcoma	oncogene	A		F	Frameshift
MDM2	sarcoma, glioma	oncogene	A		ALCL	Anaplastic large-cell lymphoma
MDM4	glioblastoma	oncogene	A		T	Translocation
MITF	melanoma	oncogene	A		AML	Acute myelogenous leukemia
MYCL	small cell lung carcinoma	oncogene	A		T-ALL	T-cell acute lymphoblastic leukemia
MYCN	neuroblastoma	oncogene	A		D	Large deletion
PPM1D	glioma, ovarian, breast	oncogene	A, Mis, N, F		CNS	Central nervous system
REL	Hodgkin lymphoma	oncogene	A		TSG	Tumor suppressor gene
SOX2	NSCLC	oncogene	A		S	Splice site
ALK	ALCL, NSCLC, neuroblastoma	oncogene, fusion	T, Mis, A		MM	Malignant melanoma
ERBB2	breast, ovarian, NSCLC	oncogene, fusion	A, Mis, O		DLBCL	Diffuse large B-cell lymphoma
ERG	Ewing sarcoma, AML	oncogene, fusion	T, A		PMBL	Primary mediastinal B-cell lymphoma
KAT6A	AML	oncogene, fusion	T, A
LMO1	T-ALL, neuroblastoma	oncogene, fusion	T, A		Source	http://cancer.sanger.ac.uk/census
MYC	Burkitt lymphoma	oncogene, fusion	A, T
RAF1	pilocytic astrocytoma	oncogene, fusion	T, A
WHSC1L1	AML	oncogene, fusion	T, A
AMER1	Wilms tumour	TSG	F, D, N, Mis
APC	pancreatic, glioma, CNS	TSG	D, Mis, N, F, S
ATM	leukaemia, lymphoma, medulloblastoma, glioma	TSG	D, Mis, N, F, S
BRCA1	breast, ovarian	TSG	D, Mis, N, F, S
BRCA2	breast, ovarian, pancreatic	TSG	D, Mis, N, F, S
CCNC	T-ALL	TSG	D
CDKN2A	melanoma, pancreatic	TSG	D, Mis, N, F, S
CDKN2C	glioma, MM	TSG	D
FANCA	AML, leukaemia	TSG	D, Mis, N, F, S
FANCC	AML, leukaemia	TSG	D, Mis, N, F, S
FANCD2	AML, leukaemia	TSG	D, Mis, N, F
FBXO11	DLBCL	TSG	Mis, F, D
FBXW7	T-ALL	TSG	Mis, N, D, F
LARP4B	glioma	TSG	F, D
LRP1B	CLL, ovarian	TSG	D, Mis, N, F
MEN1	pancreatic islet cell	TSG	D, Mis, N, F, S
MLH1	colorectal, ovarian, CNS	TSG	D, Mis, N, F, S
MSH2	colorectal, ovarian	TSG	D, Mis, N, F, S
NF2	meningioma, renal	TSG	D, Mis, N, F, S, O
PBRM1	clear cell renal carcinoma, breast	TSG	Mis, N, F, S, D, O
PRDM1	DLBCL	TSG	D, N, Mis, F, S
PTEN	glioma	TSG	D, Mis, N, F, S
RB1	sarcoma, breast, small cell lung carcinoma	TSG	D, Mis, N, F, S
SMAD4	pancreatic	TSG	D, Mis, N, F
SMARCB1	malignant rhabdoid	TSG	D, N, F, S
STK11	NSCLC, pancreatic, ovarian	TSG	D, Mis, N, F, S
SUFU	medulloblastoma	TSG	D, F, S
TNFAIP3	marginal zone B-cell lymphomas, Hodgkin lymphoma, PMBL	TSG	D, N, F
TSC1	renal cell carcinoma	TSG	D, Mis, N, F, S
TSC2	renal cell carcinoma	TSG	D, Mis, N, F, S
VHL	renal	TSG	D, Mis, N, F, S

## Sheet: TK type
TK	Official Symbol	TK type		Source of TK type
ABL	ABL1	CTK		Genome Res. 2012 Jul;22(7):1222-30. doi: 10.1101/gr.128819.111. Epub 2011 Dec 22.
ABL	ABL2	CTK
CSK	CSK	CTK
FAK	PTK2	CTK
FER	FER	CTK
JAK	JAK1	CTK
JAK	JAK2	CTK
JAK	JAK3	CTK
SRC	SRC	CTK
SYK	SYK	CTK
TEC	TEC	CTK
ALK	ALK	RTK
AXL	AXL	RTK
EGFR	EGFR	RTK
EPH	EPHA1	RTK
EPH	EPHA10	RTK
EPH	EPHA2	RTK
EPH	EPHA3	RTK
EPH	EPHA4	RTK
EPH	EPHA5	RTK
EPH	EPHA6	RTK
EPH	EPHA7	RTK
EPH	EPHA8	RTK
EPH	EPHB1	RTK
EPH	EPHB2	RTK
EPH	EPHB3	RTK
EPH	EPHB4	RTK
EPH	EPHB6	RTK
FGFR	FGFR1	RTK
FGFR	FGFR2	RTK
FGFR	FGFR3	RTK
FGFR	FGFR4	RTK
INSR	INSR	RTK
MET	MET	RTK
PDGFR	PDGFRA	RTK
PDGFR	PDGFRB	RTK
RET	RET	RTK
TIE	TIE1	RTK
TIE	TEK	RTK
TRK	NTRK1	RTK
TRK	NTRK2	RTK
TRK	NTRK3	RTK
VEGFR	FLT1	RTK
VEGFR	FLT4	RTK
VEGFR	KDR	RTK

## Sheet: Hallmark
Gene	Category	P	S	E	R	I	M	A	G	D	C		Code	Hallmark		Color	Function
BRAF	Enriched protein kinase												P	Proliferative signalling			Promotes
EGFR	Enriched protein kinase												S	Suppression of growth			Suppresses
ERBB2	Enriched protein kinase												E	Escaping immunic response to cancer			Promotes & Suppresses
FGFR2	Enriched protein kinase												R	Cell replicative immortality
FLT3	Enriched protein kinase												I	Tumour promoting inflammation
LCK	Enriched protein kinase												M	Invasion and metastasis
PRKACA	Enriched protein kinase												A	Angiogenesis
ABL1	Protein kinase												G	Genome instability and mutations
ALK	Protein kinase												D	Escaping programmed cell death
ATM	Protein kinase												C	Change of cellular energetics
ATR	Protein kinase
BMPR1A	Protein kinase												Source	http://cancer.sanger.ac.uk/census
BRD4	Protein kinase
BTK	Protein kinase
BUB1B	Protein kinase
CDK12	Protein kinase
CDK4	Protein kinase
CDK6	Protein kinase
DDR2	Protein kinase
ERBB3	Protein kinase
ERBB4	Protein kinase
FGFR1	Protein kinase
FGFR3	Protein kinase
FGFR4	Protein kinase
FLT4	Protein kinase
JAK1	Protein kinase
JAK2	Protein kinase
JAK3	Protein kinase
KDR	Protein kinase
MAPK1	Protein kinase
MTOR	Protein kinase
PIM1	Protein kinase
PTK6	Protein kinase
RAF1	Protein kinase
ROS1	Protein kinase
TGFBR2	Protein kinase
ABI1	Cancer Gene Census
ACKR3	Cancer Gene Census
ACSL3	Cancer Gene Census
AFF1	Cancer Gene Census
AFF3	Cancer Gene Census
AFF4	Cancer Gene Census
APC	Cancer Gene Census
APOBEC3B	Cancer Gene Census
AR	Cancer Gene Census
ARNT	Cancer Gene Census
ASPSCR1	Cancer Gene Census
ASXL1	Cancer Gene Census
ATIC	Cancer Gene Census
ATP1A1	Cancer Gene Census
ATP2B3	Cancer Gene Census
ATRX	Cancer Gene Census
AXIN1	Cancer Gene Census
AXIN2	Cancer Gene Census
B2M	Cancer Gene Census
BCL10	Cancer Gene Census
BCL11A	Cancer Gene Census
BCL11B	Cancer Gene Census
BCL9	Cancer Gene Census
BCORL1	Cancer Gene Census
BIRC3	Cancer Gene Census
BLM	Cancer Gene Census
BRCA1	Cancer Gene Census
BRCA2	Cancer Gene Census
BRIP1	Cancer Gene Census
CACNA1D	Cancer Gene Census
CAMTA1	Cancer Gene Census
CANT1	Cancer Gene Census
CARD11	Cancer Gene Census
CARS	Cancer Gene Census
CASC5	Cancer Gene Census
CBFA2T3	Cancer Gene Census
CBFB	Cancer Gene Census
CBLB	Cancer Gene Census
CCDC6	Cancer Gene Census
CCNB1IP1	Cancer Gene Census
CCND1	Cancer Gene Census
CCND2	Cancer Gene Census
CCNE1	Cancer Gene Census
CD79A	Cancer Gene Census
CD79B	Cancer Gene Census
CDC73	Cancer Gene Census
CDH1	Cancer Gene Census
CDH11	Cancer Gene Census
CDKN2A	Cancer Gene Census
CHD4	Cancer Gene Census
CIC	Cancer Gene Census
CLIP1	Cancer Gene Census
CLTC	Cancer Gene Census
CLTCL1	Cancer Gene Census
CNBP	Cancer Gene Census
CNOT3	Cancer Gene Census
CREB3L1	Cancer Gene Census
CREB3L2	Cancer Gene Census
CREBBP	Cancer Gene Census
CRTC1	Cancer Gene Census
CTCF	Cancer Gene Census
CUX1	Cancer Gene Census
CXCR4	Cancer Gene Census
DAXX	Cancer Gene Census
DDB2	Cancer Gene Census
DDIT3	Cancer Gene Census
DDX10	Cancer Gene Census
DDX3X	Cancer Gene Census
DDX5	Cancer Gene Census
DDX6	Cancer Gene Census
DNM2	Cancer Gene Census
DROSHA	Cancer Gene Census
EBF1	Cancer Gene Census
EIF3E	Cancer Gene Census
EIF4A2	Cancer Gene Census
ELF4	Cancer Gene Census
ELK4	Cancer Gene Census
ELL	Cancer Gene Census
EML4	Cancer Gene Census
EP300	Cancer Gene Census
EPAS1	Cancer Gene Census
EPS15	Cancer Gene Census
ERC1	Cancer Gene Census
ERCC2	Cancer Gene Census
ERCC3	Cancer Gene Census
ERCC4	Cancer Gene Census
ERCC5	Cancer Gene Census
ERG	Cancer Gene Census
ESR1	Cancer Gene Census
ETNK1	Cancer Gene Census
ETV6	Cancer Gene Census
EWSR1	Cancer Gene Census
FANCD2	Cancer Gene Census
FAS	Cancer Gene Census
FAT1	Cancer Gene Census
FAT4	Cancer Gene Census
FBXW7	Cancer Gene Census
FCGR2B	Cancer Gene Census
FHIT	Cancer Gene Census
FIP1L1	Cancer Gene Census
FOXA1	Cancer Gene Census
FUBP1	Cancer Gene Census
FUS	Cancer Gene Census
GAS7	Cancer Gene Census
GPC3	Cancer Gene Census
HEY1	Cancer Gene Census
HIF1A	Cancer Gene Census
HIP1	Cancer Gene Census
HNRNPA2B1	Cancer Gene Census
HOXA11	Cancer Gene Census
HRAS	Cancer Gene Census
IGH	Cancer Gene Census
IL6ST	Cancer Gene Census
KEAP1	Cancer Gene Census
KLF4	Cancer Gene Census
KRAS	Cancer Gene Census
LEF1	Cancer Gene Census
LIFR	Cancer Gene Census
LMNA	Cancer Gene Census
LRP1B	Cancer Gene Census
LZTR1	Cancer Gene Census
MLLT10	Cancer Gene Census
MYC	Cancer Gene Census
NAB2	Cancer Gene Census
NCOR2	Cancer Gene Census
NDRG1	Cancer Gene Census
NFE2L2	Cancer Gene Census
NONO	Cancer Gene Census
NRAS	Cancer Gene Census
PAFAH1B2	Cancer Gene Census
PAX5	Cancer Gene Census
PAX7	Cancer Gene Census
PAX8	Cancer Gene Census
PBX1	Cancer Gene Census
PDCD1LG2	Cancer Gene Census
PER1	Cancer Gene Census
PHOX2B	Cancer Gene Census
PICALM	Cancer Gene Census
PIK3CA	Cancer Gene Census
PMS2	Cancer Gene Census
POU2AF1	Cancer Gene Census
POU5F1	Cancer Gene Census
PPARG	Cancer Gene Census
PPM1D	Cancer Gene Census
PPP6C	Cancer Gene Census
PRDM16	Cancer Gene Census
PREX2	Cancer Gene Census
PRKAR1A	Cancer Gene Census
PSIP1	Cancer Gene Census
PTEN	Cancer Gene Census
PTPN13	Cancer Gene Census
PTPRT	Cancer Gene Census
QKI	Cancer Gene Census
RABEP1	Cancer Gene Census
RAC1	Cancer Gene Census
RAD21	Cancer Gene Census
RANBP2	Cancer Gene Census
RAP1GDS1	Cancer Gene Census
RB1	Cancer Gene Census
RBM10	Cancer Gene Census
RBM15	Cancer Gene Census
RHOA	Cancer Gene Census
RHOH	Cancer Gene Census
RNF213	Cancer Gene Census
RNF43	Cancer Gene Census
SDHA	Cancer Gene Census
SFPQ	Cancer Gene Census
SLC34A2	Cancer Gene Census
SLC45A3	Cancer Gene Census
SMAD2	Cancer Gene Census
SMAD3	Cancer Gene Census
SPOP	Cancer Gene Census
SUZ12	Cancer Gene Census
TBL1XR1	Cancer Gene Census
TCF7L2	Cancer Gene Census
TCL1A	Cancer Gene Census
TERT	Cancer Gene Census
TET1	Cancer Gene Census
TFE3	Cancer Gene Census
TMPRSS2	Cancer Gene Census
TNFAIP3	Cancer Gene Census
TP53	Cancer Gene Census
TP63	Cancer Gene Census
USP8	Cancer Gene Census
VHL	Cancer Gene Census
WAS	Cancer Gene Census
WIF1	Cancer Gene Census
XPO1	Cancer Gene Census
ZBTB16	Cancer Gene Census
ZFHX3	Cancer Gene Census
